# Supplementary material for: Bdelloid rotifers (Rotifera, Bdelloidea) of China: diversity and new records
Source: Zookeys. 2020 Jun 16;941:1–23. doi: 10.3897/zookeys.941.50465 (PMC7311513; doi:10.3897/zookeys.941.50465)
Supplement: XML Treatment for Adineta cf. acuticornis [file zookeys.941.50465-treatment1.xml]

<!DOCTYPE tp:taxon-treatment
  PUBLIC "-//TaxonX//DTD Taxonomic Treatment Publishing DTD v0 20100105//EN" "tax-treatment-NSO.dtd">
<tp:taxon-treatment xmlns:tp="http://www.plazi.org/taxpub"><tp:treatment-meta><kwd-group><label>Taxon classification</label><kwd><named-content xmlns:xlink="http://www.w3.org/1999/xlink" content-type="kingdom">Animalia</named-content></kwd><kwd><named-content xmlns:xlink="http://www.w3.org/1999/xlink" content-type="order">Bdelloidea</named-content></kwd><kwd><named-content xmlns:xlink="http://www.w3.org/1999/xlink" content-type="family">Adinetidae</named-content></kwd></kwd-group><mixed-citation publication-type="journal"><person-group><name><surname>Zeng</surname><given-names>Yue</given-names></name><name><surname>Wei</surname><given-names>Nan</given-names></name><name><surname>Wang</surname><given-names>Qing</given-names></name><name><surname>Iakovenko</surname><given-names>Nataliia S.</given-names></name><name><surname>Li</surname><given-names>Ying</given-names></name><name><surname>Yang</surname><given-names>Yufeng</given-names></name></person-group><article-title>Bdelloid rotifers (<tp:taxon-name><tp:taxon-name-part taxon-name-part-type="phylum">Rotifera</tp:taxon-name-part></tp:taxon-name>, <tp:taxon-name><tp:taxon-name-part taxon-name-part-type="superfamily">Bdelloidea</tp:taxon-name-part></tp:taxon-name>) of China: diversity and new records</article-title><source>Zookeys</source><day>16</day><month>6</month><year>2020</year><volume>941</volume><fpage>1</fpage><lpage>23</lpage><pub-id pub-id-type="doi">10.3897/zookeys.941.50465</pub-id></mixed-citation></tp:treatment-meta><tp:nomenclature><tp:taxon-name><object-id xmlns:xlink="http://www.w3.org/1999/xlink" content-type="arpha" xlink:type="simple">BBD9A6D0-B51A-56BD-9CCF-4D393202A1C0</object-id>
              <tp:taxon-name-part taxon-name-part-type="genus" reg="Adineta">Adineta</tp:taxon-name-part>
              <tp:taxon-name-part taxon-name-part-type="uncertainty-rank">cf.</tp:taxon-name-part>
              <tp:taxon-name-part taxon-name-part-type="species" reg="acuticornis">acuticornis</tp:taxon-name-part>
            </tp:taxon-name><tp:taxon-authority>Haigh, 1967</tp:taxon-authority><xref ref-type="fig" rid="F2">Figure 2</xref><xref ref-type="table" rid="T3">; Table 3</xref></tp:nomenclature><tp:treatment-sec sec-type="material" id="SECID0EJVDI"><title>Material.</title><p>Eight specimens found in mosses and two specimens found in lichens, from tropical (<abbrev xmlns:xlink="http://www.w3.org/1999/xlink" xlink:title="Guangdong" id="ABBRID0EPVDI" xlink:type="simple">GD</abbrev> 6) and subtropical (<abbrev xmlns:xlink="http://www.w3.org/1999/xlink" xlink:title="Yunnan" id="ABBRID0ETVDI" xlink:type="simple">YN</abbrev> 5–6, <abbrev xmlns:xlink="http://www.w3.org/1999/xlink" xlink:title="Sichuan" id="ABBRID0EXVDI" xlink:type="simple">SC</abbrev> 2) zones (Table <xref ref-type="table" rid="T2">2</xref>).</p></tp:treatment-sec><tp:treatment-sec sec-type="description" id="SECID0E6VDI"><title>Description.</title><p>Body transparent and colorless, with smooth skin. No eyespots. Rostrum rather long when animal creeps and stretches out, distal rostral pseudosegment semi-circular and flattened. Rostral lamella divided into two broad sickles-like lobes, immobile, laterally elongated, no trace of cilia under the present microscope image. Small oval head, <abbrev xmlns:xlink="http://www.w3.org/1999/xlink" xlink:title="head width" id="ABBRID0EFWDI" xlink:type="simple">HW</abbrev> 63–90% of <abbrev xmlns:xlink="http://www.w3.org/1999/xlink" xlink:title="head length" id="ABBRID0EJWDI" xlink:type="simple">HL</abbrev> and 11–16% of <abbrev xmlns:xlink="http://www.w3.org/1999/xlink" xlink:title="Total length" id="ABBRID0ENWDI" xlink:type="simple">TL</abbrev>, <abbrev xmlns:xlink="http://www.w3.org/1999/xlink" xlink:title="head length" id="ABBRID0ERWDI" xlink:type="simple">HL</abbrev> 15–18% of <abbrev xmlns:xlink="http://www.w3.org/1999/xlink" xlink:title="Total length" id="ABBRID0EVWDI" xlink:type="simple">TL</abbrev>. Five rectangular denticles in each rake.</p><p>Neck width not distinct from head and trunk. The width of the first two pseudosegments of neck approximately equal to <abbrev xmlns:xlink="http://www.w3.org/1999/xlink" xlink:title="head width" id="ABBRID0E2WDI" xlink:type="simple">HW</abbrev>, the second neck pseudosegment much wider and swollen than the first one. Antenna of two pseudosegments, with length 56–64% of the bearing pseudosegment width. Trunk oval, <abbrev xmlns:xlink="http://www.w3.org/1999/xlink" xlink:title="body width" id="ABBRID0E6WDI" xlink:type="simple">BW</abbrev> 15–22% of <abbrev xmlns:xlink="http://www.w3.org/1999/xlink" xlink:title="Total length" id="ABBRID0EDXDI" xlink:type="simple">TL</abbrev>. Rump conical, <abbrev xmlns:xlink="http://www.w3.org/1999/xlink" xlink:title="trunk and rump length" id="ABBRID0EHXDI" xlink:type="simple">TrL</abbrev> 54–67% of <abbrev xmlns:xlink="http://www.w3.org/1999/xlink" xlink:title="Total length" id="ABBRID0ELXDI" xlink:type="simple">TL</abbrev>. The stomach lumen very narrow and Z-shaped (Fig. <xref ref-type="fig" rid="F2">2D</xref>). Oviparous; egg oval and smooth, one knob at each pole (Fig. <xref ref-type="fig" rid="F2">2C</xref>); Vitellarium large with eight nuclei.</p><fig id="F2" position="float" orientation="portrait"><object-id xmlns:xlink="http://www.w3.org/1999/xlink" content-type="doi" xlink:type="simple">10.3897/zookeys.941.50465.figure2</object-id><object-id xmlns:xlink="http://www.w3.org/1999/xlink" content-type="arpha" xlink:type="simple">DDB98D8B-A93B-57F3-ADC2-C1FD9A7AC971</object-id><label>Figure 2.</label><caption><p><tp:taxon-name><tp:taxon-name-part taxon-name-part-type="genus" reg="Adineta">Adineta</tp:taxon-name-part> <tp:taxon-name-part taxon-name-part-type="uncertainty-rank">cf.</tp:taxon-name-part> <tp:taxon-name-part taxon-name-part-type="species" reg="acuticornis">acuticornis</tp:taxon-name-part></tp:taxon-name> Haigh, 1967 <bold>A, B</bold> habitus, ventral view <bold>C</bold> egg <bold>D</bold> stomach lumen <bold>E</bold> spur. Scale bars: 50 μm (<bold>A–D</bold>); 10 μm (<bold>E</bold>).</p></caption><graphic xmlns:xlink="http://www.w3.org/1999/xlink" xlink:href="zookeys-941-001-g002.jpg" position="float" orientation="portrait" xlink:type="simple" id="oo_421136.jpg"><uri content-type="original_file" xlink:type="simple">https://binary.pensoft.net/fig/421136</uri></graphic></fig><p>Foot slim and short, of four pseudosegments. Spurs long, the inner edge of the spurs almost parallel to the straight outer edge for two-thirds of its length, then a small bulge followed by a contraction and tapers to a sharp point (Fig. <xref ref-type="fig" rid="F2">2E</xref>). <abbrev xmlns:xlink="http://www.w3.org/1999/xlink" xlink:title="spur length" id="ABBRID0EDZDI" xlink:type="simple">SL</abbrev> 4–8% of <abbrev xmlns:xlink="http://www.w3.org/1999/xlink" xlink:title="Total length" id="ABBRID0EHZDI" xlink:type="simple">TL</abbrev>, and 143–193% of <abbrev xmlns:xlink="http://www.w3.org/1999/xlink" xlink:title="spur pseudosegment width" id="ABBRID0ELZDI" xlink:type="simple">SSW</abbrev>. Three long and unsegmented toes. Dorsal toe longer than two ventral toes. Trophi small, round. Dental formula 2/2.</p></tp:treatment-sec><tp:treatment-sec sec-type="description" id="SECID0EPZDI"><title>Measurements.</title><p>The detailed measurements are summarized in Table <xref ref-type="table" rid="T4">4</xref> with a comparison of the original data from <xref ref-type="bibr" rid="B23">Haigh (1967)</xref>.</p><table-wrap id="T4" position="float" orientation="portrait"><label>Table 4.</label><caption><p>Comparison the body dimensions of <tp:taxon-name><tp:taxon-name-part taxon-name-part-type="genus" reg="Adineta">Adineta</tp:taxon-name-part> <tp:taxon-name-part taxon-name-part-type="species" reg="acuticornis">acuticornis</tp:taxon-name-part></tp:taxon-name> between Chinese specimens and the original description.</p></caption><table id="TID0EYSDI" rules="all"><tbody><tr><td rowspan="1" colspan="1">
                      <bold>Measurements</bold>
                    </td><td rowspan="1" colspan="1">
                      <bold>Chinese specimens</bold>
                    </td><td rowspan="1" colspan="1">
                      <bold>Original description</bold>
                    </td></tr><tr><td rowspan="1" colspan="1">
                      <abbrev xmlns:xlink="http://www.w3.org/1999/xlink" xlink:title="Total length" id="ABBRID0EM2DI" xlink:type="simple">TL</abbrev>
                    </td><td rowspan="1" colspan="1">166–266 (227±33)</td><td rowspan="1" colspan="1">210</td></tr><tr><td rowspan="1" colspan="1">
                      <abbrev xmlns:xlink="http://www.w3.org/1999/xlink" xlink:title="body width" id="ABBRID0E22DI" xlink:type="simple">BW</abbrev>
                    </td><td rowspan="1" colspan="1">30–61 (44±10)</td><td rowspan="1" colspan="1"/></tr><tr><td rowspan="1" colspan="1">
                      <abbrev xmlns:xlink="http://www.w3.org/1999/xlink" xlink:title="head length" id="ABBRID0EK3DI" xlink:type="simple">HL</abbrev>
                    </td><td rowspan="1" colspan="1">30–45 (40±5)</td><td rowspan="1" colspan="1"/></tr><tr><td rowspan="1" colspan="1">
                      <abbrev xmlns:xlink="http://www.w3.org/1999/xlink" xlink:title="head width" id="ABBRID0EZ3DI" xlink:type="simple">HW</abbrev>
                    </td><td rowspan="1" colspan="1">25–37 (30±4)</td><td rowspan="1" colspan="1">30</td></tr><tr><td rowspan="1" colspan="1">
                      <abbrev xmlns:xlink="http://www.w3.org/1999/xlink" xlink:title="neck length" id="ABBRID0EI4DI" xlink:type="simple">NL</abbrev>
                    </td><td rowspan="1" colspan="1">15–34 (25±6)</td><td rowspan="1" colspan="1"/></tr><tr><td rowspan="1" colspan="1">
                      <abbrev xmlns:xlink="http://www.w3.org/1999/xlink" xlink:title="minimal neck width" id="ABBRID0EX4DI" xlink:type="simple">MinNW</abbrev>
                    </td><td rowspan="1" colspan="1">16–31 (25±4)</td><td rowspan="1" colspan="1"/></tr><tr><td rowspan="1" colspan="1">
                      <abbrev xmlns:xlink="http://www.w3.org/1999/xlink" xlink:title="maximal neck width" id="ABBRID0EG5DI" xlink:type="simple">MxNW</abbrev>
                    </td><td rowspan="1" colspan="1">22–42 (31±6)</td><td rowspan="1" colspan="1"/></tr><tr><td rowspan="1" colspan="1">
                      <abbrev xmlns:xlink="http://www.w3.org/1999/xlink" xlink:title="rump length" id="ABBRID0EV5DI" xlink:type="simple">RL</abbrev>
                    </td><td rowspan="1" colspan="1">20–44 (30±9)</td><td rowspan="1" colspan="1"/></tr><tr><td rowspan="1" colspan="1">
                      <abbrev xmlns:xlink="http://www.w3.org/1999/xlink" xlink:title="rump width" id="ABBRID0EE6DI" xlink:type="simple">RW</abbrev>
                    </td><td rowspan="1" colspan="1">22–38 (25±7)</td><td rowspan="1" colspan="1"/></tr><tr><td rowspan="1" colspan="1">
                      <abbrev xmlns:xlink="http://www.w3.org/1999/xlink" xlink:title="foot length" id="ABBRID0ET6DI" xlink:type="simple">FL</abbrev>
                    </td><td rowspan="1" colspan="1">21–32 (28±4)</td><td rowspan="1" colspan="1"/></tr><tr><td rowspan="1" colspan="1">
                      <abbrev xmlns:xlink="http://www.w3.org/1999/xlink" xlink:title="foot width" id="ABBRID0EDAAK" xlink:type="simple">FW</abbrev>
                    </td><td rowspan="1" colspan="1">11–16 (13±2)</td><td rowspan="1" colspan="1"/></tr><tr><td rowspan="1" colspan="1">
                      <abbrev xmlns:xlink="http://www.w3.org/1999/xlink" xlink:title="spur length" id="ABBRID0ESAAK" xlink:type="simple">SL</abbrev>
                    </td><td rowspan="1" colspan="1">11–13 (12±1)</td><td rowspan="1" colspan="1">12</td></tr><tr><td rowspan="1" colspan="1">
                      <abbrev xmlns:xlink="http://www.w3.org/1999/xlink" xlink:title="spur pseudosegment width" id="ABBRID0EBBAK" xlink:type="simple">SSW</abbrev>
                    </td><td rowspan="1" colspan="1">6–8 (7±1)</td><td rowspan="1" colspan="1">9</td></tr><tr><td rowspan="1" colspan="1">
                      <abbrev xmlns:xlink="http://www.w3.org/1999/xlink" xlink:title="ramus length" id="ABBRID0EQBAK" xlink:type="simple">RaL</abbrev>
                    </td><td rowspan="1" colspan="1">9–12 (10±1)</td><td rowspan="1" colspan="1"/></tr><tr><td rowspan="1" colspan="1">
                      <abbrev xmlns:xlink="http://www.w3.org/1999/xlink" xlink:title="trophi width" id="ABBRID0E6BAK" xlink:type="simple">TrW</abbrev>
                    </td><td rowspan="1" colspan="1">5–6 (5±1)</td><td rowspan="1" colspan="1">7.5</td></tr><tr><td rowspan="1" colspan="1">Rake</td><td rowspan="1" colspan="1">5–5</td><td rowspan="1" colspan="1"/></tr><tr><td rowspan="1" colspan="1"><abbrev xmlns:xlink="http://www.w3.org/1999/xlink" xlink:title="Total length" id="ABBRID0EYCAK" xlink:type="simple">TL</abbrev>/<abbrev xmlns:xlink="http://www.w3.org/1999/xlink" xlink:title="spur length" id="ABBRID0E3CAK" xlink:type="simple">SL</abbrev></td><td rowspan="1" colspan="1">14.4–21.6 (18.3±3.4)</td><td rowspan="1" colspan="1">17.5</td></tr><tr><td rowspan="1" colspan="1"><abbrev xmlns:xlink="http://www.w3.org/1999/xlink" xlink:title="Total length" id="ABBRID0EKDAK" xlink:type="simple">TL</abbrev>/<abbrev xmlns:xlink="http://www.w3.org/1999/xlink" xlink:title="head width" id="ABBRID0EODAK" xlink:type="simple">HW</abbrev></td><td rowspan="1" colspan="1">6.6–8.6 (7.5±0.8)</td><td rowspan="1" colspan="1">7</td></tr><tr><td rowspan="1" colspan="1">Rostral lamella</td><td rowspan="1" colspan="1">immobile</td><td rowspan="1" colspan="1">immobile</td></tr><tr><td rowspan="1" colspan="1">Antenna</td><td rowspan="1" colspan="1">1/2 MNW</td><td rowspan="1" colspan="1">half neck width</td></tr><tr><td rowspan="1" colspan="1">Foot segments</td><td rowspan="1" colspan="1">4</td><td rowspan="1" colspan="1">4</td></tr><tr><td rowspan="1" colspan="1">Stomach lumen</td><td rowspan="1" colspan="1">one loop</td><td rowspan="1" colspan="1">two loops</td></tr><tr><td rowspan="1" colspan="1">Habitats</td><td rowspan="1" colspan="1">lichen and moss</td><td rowspan="1" colspan="1">damp moss on soil</td></tr></tbody></table><table-wrap-foot><fn><p><abbrev xmlns:xlink="http://www.w3.org/1999/xlink" xlink:title="body width" id="ABBRID0ENFAK" xlink:type="simple">BW</abbrev>: body width; <abbrev xmlns:xlink="http://www.w3.org/1999/xlink" xlink:title="foot length" id="ABBRID0ERFAK" xlink:type="simple">FL</abbrev>: foot length; <abbrev xmlns:xlink="http://www.w3.org/1999/xlink" xlink:title="foot width" id="ABBRID0EVFAK" xlink:type="simple">FW</abbrev>: foot width; <abbrev xmlns:xlink="http://www.w3.org/1999/xlink" xlink:title="head length" id="ABBRID0EZFAK" xlink:type="simple">HL</abbrev>: head length; <abbrev xmlns:xlink="http://www.w3.org/1999/xlink" xlink:title="head width" id="ABBRID0E4FAK" xlink:type="simple">HW</abbrev>: head width; <abbrev xmlns:xlink="http://www.w3.org/1999/xlink" xlink:title="minimal neck width" id="ABBRID0EBGAK" xlink:type="simple">MinNW</abbrev>: minimal neck width; <abbrev xmlns:xlink="http://www.w3.org/1999/xlink" xlink:title="maximal neck width" id="ABBRID0EFGAK" xlink:type="simple">MxNW</abbrev>: maximal neck width; <abbrev xmlns:xlink="http://www.w3.org/1999/xlink" xlink:title="neck length" id="ABBRID0EJGAK" xlink:type="simple">NL</abbrev>: neck length; <abbrev xmlns:xlink="http://www.w3.org/1999/xlink" xlink:title="ramus length" id="ABBRID0ENGAK" xlink:type="simple">RaL</abbrev>: ramus length; <abbrev xmlns:xlink="http://www.w3.org/1999/xlink" xlink:title="rump length" id="ABBRID0ERGAK" xlink:type="simple">RL</abbrev>: rump length; <abbrev xmlns:xlink="http://www.w3.org/1999/xlink" xlink:title="rump width" id="ABBRID0EVGAK" xlink:type="simple">RW</abbrev>: rump width; <abbrev xmlns:xlink="http://www.w3.org/1999/xlink" xlink:title="spur length" id="ABBRID0EZGAK" xlink:type="simple">SL</abbrev>: spur length; <abbrev xmlns:xlink="http://www.w3.org/1999/xlink" xlink:title="spur pseudosegment width" id="ABBRID0E4GAK" xlink:type="simple">SSW</abbrev>: spur pseudosegment width; <abbrev xmlns:xlink="http://www.w3.org/1999/xlink" xlink:title="Total length" id="ABBRID0EBHAK" xlink:type="simple">TL</abbrev>: total length; <abbrev xmlns:xlink="http://www.w3.org/1999/xlink" xlink:title="trophi width" id="ABBRID0EFHAK" xlink:type="simple">TrW</abbrev>: trophi width. Measurements are given in μm.</p></fn></table-wrap-foot></table-wrap></tp:treatment-sec><tp:treatment-sec sec-type="remarks" id="SECID0EJHAK"><title>Remarks.</title><p><italic><tp:taxon-name><tp:taxon-name-part taxon-name-part-type="genus" reg="Adineta">Adineta</tp:taxon-name-part> <tp:taxon-name-part taxon-name-part-type="species" reg="acuticornis">acuticornis</tp:taxon-name-part></tp:taxon-name></italic> has not been found since its original description by <xref ref-type="bibr" rid="B23">Haigh (1967)</xref> and was considered as an endemic morphospecies of New Zealand (<xref ref-type="bibr" rid="B40">Shiel and Green 1996</xref>). It was found in China for the firstly time also in the Oriental biogeographic region recorded in two provinces of China in 2017 or 2018. It was recorded in damp mosses on soil face in the type locality, whereas in this study, numerous specimens were recorded in both dry and damp mosses, and two specimens in lichens on soil surface.</p><p>A distinct characteristic differentiating this morphospecies from <italic><tp:taxon-name><tp:taxon-name-part taxon-name-part-type="genus" reg="Adineta">Adineta</tp:taxon-name-part> <tp:taxon-name-part taxon-name-part-type="species" reg="vaga">vaga</tp:taxon-name-part></tp:taxon-name></italic> Davis is its wide and rostral lamellae which are slightly wider than the anterior head, while the rostral lamellae of <italic><tp:taxon-name><tp:taxon-name-part taxon-name-part-type="genus" reg="Adineta">A.</tp:taxon-name-part> <tp:taxon-name-part taxon-name-part-type="species" reg="vaga">vaga</tp:taxon-name-part></tp:taxon-name></italic> are narrower than the anterior head. It differs from <italic><tp:taxon-name><tp:taxon-name-part taxon-name-part-type="genus" reg="Adineta">Adineta</tp:taxon-name-part> <tp:taxon-name-part taxon-name-part-type="species" reg="glauca">glauca</tp:taxon-name-part></tp:taxon-name></italic> Wulfert by its spur shape, which is short and has a flat base, while <italic><tp:taxon-name><tp:taxon-name-part taxon-name-part-type="genus" reg="Adineta">A.</tp:taxon-name-part> <tp:taxon-name-part taxon-name-part-type="species" reg="glauca">glauca</tp:taxon-name-part></tp:taxon-name></italic> spur with a swollen base. This morphospecies differs from <italic><tp:taxon-name><tp:taxon-name-part taxon-name-part-type="genus" reg="Adineta">Adineta</tp:taxon-name-part> <tp:taxon-name-part taxon-name-part-type="species" reg="longicornis">longicornis</tp:taxon-name-part></tp:taxon-name></italic> Murray by its spur shape which has bulge, while <italic><tp:taxon-name><tp:taxon-name-part taxon-name-part-type="genus" reg="Adineta">A.</tp:taxon-name-part> <tp:taxon-name-part taxon-name-part-type="species" reg="longicornis">longicornis</tp:taxon-name-part></tp:taxon-name></italic> spur is slender and acute (<xref ref-type="bibr" rid="B31">Murray 1906</xref>: 5a, 5b).</p><p>The general morphology of the Chinese specimen conforms to the description of the New Zealand population, except the position of the spur contraction is closer to the tip (the contraction is in the middle of the spur in Haigh’s description) and the stomach lumen do not have distinct two loops as Haigh’s description. A comparison with <xref ref-type="bibr" rid="B23">Haigh’s (1967)</xref> body dimensions showed a similar body proportion (Table <xref ref-type="table" rid="T4">4</xref>). Since there was no genetic evidence to prove it actual systematic status, we assigned ‘cf.’ (resembling original description) as the status of this find. Besides, we observed three new morphological features missed by <xref ref-type="bibr" rid="B23">Haigh (1967)</xref>: each rake with five denticles, a larger vitellarium with eight nuclei and egg with one knob on each pole.</p></tp:treatment-sec><tp:treatment-sec><!--Section generated to contain objects referenced in tp:taxon-treatment.--><table-wrap id="T3" position="float" orientation="portrait"><label>Table 3.</label><caption><p>Bdelloid rotifers found in this study with their updated biogeographic distribution after <xref ref-type="bibr" rid="B38">Segers (2007)</xref>.</p></caption><table id="TID0EYKCI" rules="all"><tbody><tr><th rowspan="1" colspan="1">Species</th><th rowspan="1" colspan="1">Locality codes</th><th rowspan="1" colspan="1">Biogeographic regions</th></tr><tr><td rowspan="1" colspan="1"><sup>*</sup><tp:taxon-name><tp:taxon-name-part taxon-name-part-type="genus" reg="Adineta">Adineta</tp:taxon-name-part> <tp:taxon-name-part taxon-name-part-type="uncertainty-rank">cf.</tp:taxon-name-part> <tp:taxon-name-part taxon-name-part-type="species" reg="acuticornis">acuticornis</tp:taxon-name-part></tp:taxon-name> Haigh, 1967</td><td rowspan="1" colspan="1">GD6, YN5–6, SC2</td><td rowspan="1" colspan="1"><abbrev xmlns:xlink="http://www.w3.org/1999/xlink" xlink:title="Australian region" id="ABBRID0EJABI" xlink:type="simple">AUS</abbrev>, <abbrev xmlns:xlink="http://www.w3.org/1999/xlink" xlink:title="Oriental region" id="ABBRID0ENABI" xlink:type="simple">ORI</abbrev><sup>#</sup></td></tr><tr><td rowspan="1" colspan="1"><sup>*</sup><italic><tp:taxon-name><tp:taxon-name-part taxon-name-part-type="genus" reg="Adineta">A.</tp:taxon-name-part> <tp:taxon-name-part taxon-name-part-type="species" reg="barbata">barbata</tp:taxon-name-part></tp:taxon-name></italic> Janson, 1893</td><td rowspan="1" colspan="1">GD10, 14, JS1, ZJ2</td><td rowspan="1" colspan="1"><abbrev xmlns:xlink="http://www.w3.org/1999/xlink" xlink:title="Afrotropical region" id="ABBRID0EKBBI" xlink:type="simple">AFR</abbrev>, <abbrev xmlns:xlink="http://www.w3.org/1999/xlink" xlink:title="Antarctic region" id="ABBRID0EOBBI" xlink:type="simple">ANT</abbrev>, <abbrev xmlns:xlink="http://www.w3.org/1999/xlink" xlink:title="Australian region" id="ABBRID0ESBBI" xlink:type="simple">AUS</abbrev>, <abbrev xmlns:xlink="http://www.w3.org/1999/xlink" xlink:title="Nearctic region" id="ABBRID0EWBBI" xlink:type="simple">NEA</abbrev>, <abbrev xmlns:xlink="http://www.w3.org/1999/xlink" xlink:title="Neotropical region" id="ABBRID0E1BBI" xlink:type="simple">NEO</abbrev>, <abbrev xmlns:xlink="http://www.w3.org/1999/xlink" xlink:title="Palearctic region" id="ABBRID0E5BBI" xlink:type="simple">PAL</abbrev>, <abbrev xmlns:xlink="http://www.w3.org/1999/xlink" xlink:title="Oriental region" id="ABBRID0ECCBI" xlink:type="simple">ORI</abbrev><sup>#</sup></td></tr><tr><td rowspan="1" colspan="1"><sup>*</sup><italic><tp:taxon-name><tp:taxon-name-part taxon-name-part-type="genus" reg="Adineta">A.</tp:taxon-name-part> <tp:taxon-name-part taxon-name-part-type="species" reg="bartosi">bartosi</tp:taxon-name-part></tp:taxon-name></italic> Wulfert, 1960</td><td rowspan="1" colspan="1">GZ2</td><td rowspan="1" colspan="1"><abbrev xmlns:xlink="http://www.w3.org/1999/xlink" xlink:title="Palearctic region" id="ABBRID0E6CBI" xlink:type="simple">PAL</abbrev>, <abbrev xmlns:xlink="http://www.w3.org/1999/xlink" xlink:title="Oriental region" id="ABBRID0EDDBI" xlink:type="simple">ORI</abbrev><sup>#</sup></td></tr><tr><td rowspan="1" colspan="1"><sup>*</sup><italic><tp:taxon-name><tp:taxon-name-part taxon-name-part-type="genus" reg="Adineta">A.</tp:taxon-name-part> <tp:taxon-name-part taxon-name-part-type="species" reg="beysunae">beysunae</tp:taxon-name-part></tp:taxon-name></italic> Örstan, 2018</td><td rowspan="1" colspan="1">GD13–14, 25–26, YN7–8, JS1</td><td rowspan="1" colspan="1"><abbrev xmlns:xlink="http://www.w3.org/1999/xlink" xlink:title="Nearctic region" id="ABBRID0EAEBI" xlink:type="simple">NEA</abbrev>, <abbrev xmlns:xlink="http://www.w3.org/1999/xlink" xlink:title="Oriental region" id="ABBRID0EEEBI" xlink:type="simple">ORI</abbrev><sup>#</sup></td></tr><tr><td rowspan="1" colspan="1"><sup>*</sup><italic><tp:taxon-name><tp:taxon-name-part taxon-name-part-type="genus" reg="Adineta">A.</tp:taxon-name-part> <tp:taxon-name-part taxon-name-part-type="species" reg="cuneata">cuneata</tp:taxon-name-part></tp:taxon-name></italic> Milne, 1916</td><td rowspan="1" colspan="1">GD1–2, SC2, JS2, YN6–7</td><td rowspan="1" colspan="1"><abbrev xmlns:xlink="http://www.w3.org/1999/xlink" xlink:title="Afrotropical region" id="ABBRID0EBFBI" xlink:type="simple">AFR</abbrev>, <abbrev xmlns:xlink="http://www.w3.org/1999/xlink" xlink:title="Australian region" id="ABBRID0EFFBI" xlink:type="simple">AUS</abbrev>, <abbrev xmlns:xlink="http://www.w3.org/1999/xlink" xlink:title="Nearctic region" id="ABBRID0EJFBI" xlink:type="simple">NEA</abbrev>, <abbrev xmlns:xlink="http://www.w3.org/1999/xlink" xlink:title="Palearctic region" id="ABBRID0ENFBI" xlink:type="simple">PAL</abbrev>, <abbrev xmlns:xlink="http://www.w3.org/1999/xlink" xlink:title="Oriental region" id="ABBRID0ERFBI" xlink:type="simple">ORI</abbrev><sup>#</sup></td></tr><tr><td rowspan="1" colspan="1"><italic><tp:taxon-name><tp:taxon-name-part taxon-name-part-type="genus" reg="Adineta">A.</tp:taxon-name-part> <tp:taxon-name-part taxon-name-part-type="species" reg="gracilis">gracilis</tp:taxon-name-part></tp:taxon-name></italic> Janson, 1893</td><td rowspan="1" colspan="1">HN2, QH1, JS1</td><td rowspan="1" colspan="1"><abbrev xmlns:xlink="http://www.w3.org/1999/xlink" xlink:title="Afrotropical region" id="ABBRID0EMGBI" xlink:type="simple">AFR</abbrev>, <abbrev xmlns:xlink="http://www.w3.org/1999/xlink" xlink:title="Antarctic region" id="ABBRID0EQGBI" xlink:type="simple">ANT</abbrev>, <abbrev xmlns:xlink="http://www.w3.org/1999/xlink" xlink:title="Australian region" id="ABBRID0EUGBI" xlink:type="simple">AUS</abbrev>, <abbrev xmlns:xlink="http://www.w3.org/1999/xlink" xlink:title="Nearctic region" id="ABBRID0EYGBI" xlink:type="simple">NEA</abbrev>, <abbrev xmlns:xlink="http://www.w3.org/1999/xlink" xlink:title="Oriental region" id="ABBRID0E3GBI" xlink:type="simple">ORI</abbrev>, <abbrev xmlns:xlink="http://www.w3.org/1999/xlink" xlink:title="Palearctic region" id="ABBRID0EAHBI" xlink:type="simple">PAL</abbrev></td></tr><tr><td rowspan="1" colspan="1"><italic><tp:taxon-name><tp:taxon-name-part taxon-name-part-type="genus" reg="Adineta">A.</tp:taxon-name-part> <tp:taxon-name-part taxon-name-part-type="species" reg="oculata">oculata</tp:taxon-name-part></tp:taxon-name></italic> (Milne, 1886)</td><td rowspan="1" colspan="1">GD7, YN3, HN1</td><td rowspan="1" colspan="1"><abbrev xmlns:xlink="http://www.w3.org/1999/xlink" xlink:title="Neotropical region" id="ABBRID0E1HBI" xlink:type="simple">NEO</abbrev>, <abbrev xmlns:xlink="http://www.w3.org/1999/xlink" xlink:title="Palearctic region" id="ABBRID0E5HBI" xlink:type="simple">PAL</abbrev>, <abbrev xmlns:xlink="http://www.w3.org/1999/xlink" xlink:title="Oriental region" id="ABBRID0ECIBI" xlink:type="simple">ORI</abbrev><sup>#</sup></td></tr><tr><td rowspan="1" colspan="1"><sup>*</sup><italic><tp:taxon-name><tp:taxon-name-part taxon-name-part-type="genus" reg="Adineta">A.</tp:taxon-name-part> <tp:taxon-name-part taxon-name-part-type="species" reg="ricciae">ricciae</tp:taxon-name-part></tp:taxon-name></italic> Segers &amp; Shiel, 2005</td><td rowspan="1" colspan="1">GD23, HN4</td><td rowspan="1" colspan="1"><abbrev xmlns:xlink="http://www.w3.org/1999/xlink" xlink:title="Australian region" id="ABBRID0E6IBI" xlink:type="simple">AUS</abbrev>, <abbrev xmlns:xlink="http://www.w3.org/1999/xlink" xlink:title="Oriental region" id="ABBRID0EDJBI" xlink:type="simple">ORI</abbrev><sup>#</sup></td></tr><tr><td rowspan="1" colspan="1"><sup>*</sup><italic><tp:taxon-name><tp:taxon-name-part taxon-name-part-type="genus" reg="Adineta">A.</tp:taxon-name-part> <tp:taxon-name-part taxon-name-part-type="species" reg="steineri">steineri</tp:taxon-name-part></tp:taxon-name></italic> Bartoš, 1951</td><td rowspan="1" colspan="1">GD13</td><td rowspan="1" colspan="1"><abbrev xmlns:xlink="http://www.w3.org/1999/xlink" xlink:title="Antarctic region" id="ABBRID0EAKBI" xlink:type="simple">ANT</abbrev>, <abbrev xmlns:xlink="http://www.w3.org/1999/xlink" xlink:title="Australian region" id="ABBRID0EEKBI" xlink:type="simple">AUS</abbrev>, <abbrev xmlns:xlink="http://www.w3.org/1999/xlink" xlink:title="Nearctic region" id="ABBRID0EIKBI" xlink:type="simple">NEA</abbrev>, <abbrev xmlns:xlink="http://www.w3.org/1999/xlink" xlink:title="Neotropical region" id="ABBRID0EMKBI" xlink:type="simple">NEO</abbrev>, <abbrev xmlns:xlink="http://www.w3.org/1999/xlink" xlink:title="Palearctic region" id="ABBRID0EQKBI" xlink:type="simple">PAL</abbrev>, <abbrev xmlns:xlink="http://www.w3.org/1999/xlink" xlink:title="Oriental region" id="ABBRID0EUKBI" xlink:type="simple">ORI</abbrev><sup>#</sup></td></tr><tr><td rowspan="1" colspan="1"><italic><tp:taxon-name><tp:taxon-name-part taxon-name-part-type="genus" reg="Adineta">A.</tp:taxon-name-part> <tp:taxon-name-part taxon-name-part-type="species" reg="vaga">vaga</tp:taxon-name-part></tp:taxon-name></italic> (Davis, 1873)</td><td rowspan="1" colspan="1">GZ2, HN2–4, ZJ2, YN1,7, GD5,7,13–14, 20–21,23</td><td rowspan="1" colspan="1"><abbrev xmlns:xlink="http://www.w3.org/1999/xlink" xlink:title="Afrotropical region" id="ABBRID0EPLBI" xlink:type="simple">AFR</abbrev>, <abbrev xmlns:xlink="http://www.w3.org/1999/xlink" xlink:title="Antarctic region" id="ABBRID0ETLBI" xlink:type="simple">ANT</abbrev>, <abbrev xmlns:xlink="http://www.w3.org/1999/xlink" xlink:title="Australian region" id="ABBRID0EXLBI" xlink:type="simple">AUS</abbrev>, <abbrev xmlns:xlink="http://www.w3.org/1999/xlink" xlink:title="Nearctic region" id="ABBRID0E2LBI" xlink:type="simple">NEA</abbrev>, <abbrev xmlns:xlink="http://www.w3.org/1999/xlink" xlink:title="Neotropical region" id="ABBRID0E6LBI" xlink:type="simple">NEO</abbrev>, <abbrev xmlns:xlink="http://www.w3.org/1999/xlink" xlink:title="Oriental region" id="ABBRID0EDMBI" xlink:type="simple">ORI</abbrev>, <abbrev xmlns:xlink="http://www.w3.org/1999/xlink" xlink:title="Palearctic region" id="ABBRID0EHMBI" xlink:type="simple">PAL</abbrev></td></tr><tr><td rowspan="1" colspan="1"><italic><tp:taxon-name><tp:taxon-name-part taxon-name-part-type="genus" reg="Dissotrocha">Dissotrocha</tp:taxon-name-part> <tp:taxon-name-part taxon-name-part-type="species" reg="macrostyla">macrostyla</tp:taxon-name-part></tp:taxon-name></italic> (Ehrenberg, 1838)</td><td rowspan="1" colspan="1">HN6</td><td rowspan="1" colspan="1"><abbrev xmlns:xlink="http://www.w3.org/1999/xlink" xlink:title="Afrotropical region" id="ABBRID0EBNBI" xlink:type="simple">AFR</abbrev>, <abbrev xmlns:xlink="http://www.w3.org/1999/xlink" xlink:title="Australian region" id="ABBRID0EFNBI" xlink:type="simple">AUS</abbrev>, <abbrev xmlns:xlink="http://www.w3.org/1999/xlink" xlink:title="Nearctic region" id="ABBRID0EJNBI" xlink:type="simple">NEA</abbrev>, <abbrev xmlns:xlink="http://www.w3.org/1999/xlink" xlink:title="Neotropical region" id="ABBRID0ENNBI" xlink:type="simple">NEO</abbrev>, <abbrev xmlns:xlink="http://www.w3.org/1999/xlink" xlink:title="Oriental region" id="ABBRID0ERNBI" xlink:type="simple">ORI</abbrev>, <abbrev xmlns:xlink="http://www.w3.org/1999/xlink" xlink:title="Palearctic region" id="ABBRID0EVNBI" xlink:type="simple">PAL</abbrev></td></tr><tr><td rowspan="1" colspan="1"><sup>*</sup><italic><tp:taxon-name><tp:taxon-name-part taxon-name-part-type="genus" reg="Habrotrocha">Habrotrocha</tp:taxon-name-part> <tp:taxon-name-part taxon-name-part-type="species" reg="bidens">bidens</tp:taxon-name-part></tp:taxon-name></italic> (Gosse, 1851)</td><td rowspan="1" colspan="1">ZJ1</td><td rowspan="1" colspan="1"><abbrev xmlns:xlink="http://www.w3.org/1999/xlink" xlink:title="Afrotropical region" id="ABBRID0EROBI" xlink:type="simple">AFR</abbrev>, <abbrev xmlns:xlink="http://www.w3.org/1999/xlink" xlink:title="Australian region" id="ABBRID0EVOBI" xlink:type="simple">AUS</abbrev>, <abbrev xmlns:xlink="http://www.w3.org/1999/xlink" xlink:title="Nearctic region" id="ABBRID0EZOBI" xlink:type="simple">NEA</abbrev>, <abbrev xmlns:xlink="http://www.w3.org/1999/xlink" xlink:title="Neotropical region" id="ABBRID0E4OBI" xlink:type="simple">NEO</abbrev>, <abbrev xmlns:xlink="http://www.w3.org/1999/xlink" xlink:title="Oriental region" id="ABBRID0EBPBI" xlink:type="simple">ORI</abbrev>, <abbrev xmlns:xlink="http://www.w3.org/1999/xlink" xlink:title="Palearctic region" id="ABBRID0EFPBI" xlink:type="simple">PAL</abbrev></td></tr><tr><td rowspan="1" colspan="1"><sup>*</sup><tp:taxon-name><tp:taxon-name-part taxon-name-part-type="genus" reg="Habrotrocha">H.</tp:taxon-name-part> <tp:taxon-name-part taxon-name-part-type="uncertainty-rank">cf.</tp:taxon-name-part> <tp:taxon-name-part taxon-name-part-type="species" reg="spicula">spicula</tp:taxon-name-part></tp:taxon-name> Bryce, 1913</td><td rowspan="1" colspan="1">GD2</td><td rowspan="1" colspan="1"><abbrev xmlns:xlink="http://www.w3.org/1999/xlink" xlink:title="Afrotropical region" id="ABBRID0EDQBI" xlink:type="simple">AFR</abbrev>, <abbrev xmlns:xlink="http://www.w3.org/1999/xlink" xlink:title="Australian region" id="ABBRID0EHQBI" xlink:type="simple">AUS</abbrev>, <abbrev xmlns:xlink="http://www.w3.org/1999/xlink" xlink:title="Oriental region" id="ABBRID0ELQBI" xlink:type="simple">ORI</abbrev>, <abbrev xmlns:xlink="http://www.w3.org/1999/xlink" xlink:title="Palearctic region" id="ABBRID0EPQBI" xlink:type="simple">PAL</abbrev></td></tr><tr><td rowspan="1" colspan="1"><italic><tp:taxon-name><tp:taxon-name-part taxon-name-part-type="genus" reg="Habrotrocha">H.</tp:taxon-name-part> <tp:taxon-name-part taxon-name-part-type="species" reg="constricta">constricta</tp:taxon-name-part></tp:taxon-name></italic> (Dujardin, 1841)</td><td rowspan="1" colspan="1">HN2</td><td rowspan="1" colspan="1"><abbrev xmlns:xlink="http://www.w3.org/1999/xlink" xlink:title="Afrotropical region" id="ABBRID0EJRBI" xlink:type="simple">AFR</abbrev>, <abbrev xmlns:xlink="http://www.w3.org/1999/xlink" xlink:title="Antarctic region" id="ABBRID0ENRBI" xlink:type="simple">ANT</abbrev>, <abbrev xmlns:xlink="http://www.w3.org/1999/xlink" xlink:title="Australian region" id="ABBRID0ERRBI" xlink:type="simple">AUS</abbrev>, <abbrev xmlns:xlink="http://www.w3.org/1999/xlink" xlink:title="Nearctic region" id="ABBRID0EVRBI" xlink:type="simple">NEA</abbrev>, <abbrev xmlns:xlink="http://www.w3.org/1999/xlink" xlink:title="Neotropical region" id="ABBRID0EZRBI" xlink:type="simple">NEO</abbrev>, <abbrev xmlns:xlink="http://www.w3.org/1999/xlink" xlink:title="Pacific region" id="ABBRID0E4RBI" xlink:type="simple">PAC</abbrev>, <abbrev xmlns:xlink="http://www.w3.org/1999/xlink" xlink:title="Palearctic region" id="ABBRID0EBSBI" xlink:type="simple">PAL</abbrev>, <abbrev xmlns:xlink="http://www.w3.org/1999/xlink" xlink:title="Oriental region" id="ABBRID0EFSBI" xlink:type="simple">ORI</abbrev><sup>#</sup></td></tr><tr><td rowspan="1" colspan="1"><italic><tp:taxon-name><tp:taxon-name-part taxon-name-part-type="genus" reg="Habrotrocha">H.</tp:taxon-name-part> <tp:taxon-name-part taxon-name-part-type="species" reg="insignis">insignis</tp:taxon-name-part></tp:taxon-name></italic> Bryce, 1915</td><td rowspan="1" colspan="1">GD3</td><td rowspan="1" colspan="1"><abbrev xmlns:xlink="http://www.w3.org/1999/xlink" xlink:title="Australian region" id="ABBRID0EATBI" xlink:type="simple">AUS</abbrev>, <abbrev xmlns:xlink="http://www.w3.org/1999/xlink" xlink:title="Palearctic region" id="ABBRID0EETBI" xlink:type="simple">PAL</abbrev>, <abbrev xmlns:xlink="http://www.w3.org/1999/xlink" xlink:title="Oriental region" id="ABBRID0EITBI" xlink:type="simple">ORI</abbrev><sup>#</sup></td></tr><tr><td rowspan="1" colspan="1"><sup>*</sup><italic><tp:taxon-name><tp:taxon-name-part taxon-name-part-type="genus" reg="Habrotrocha">H.</tp:taxon-name-part> <tp:taxon-name-part taxon-name-part-type="species" reg="ligula">ligula</tp:taxon-name-part> <tp:taxon-name-part taxon-name-part-type="subspecies" reg="loxoglotta">loxoglotta</tp:taxon-name-part></tp:taxon-name></italic> De Koning, 1947</td><td rowspan="1" colspan="1">YN5</td><td rowspan="1" colspan="1"><abbrev xmlns:xlink="http://www.w3.org/1999/xlink" xlink:title="Palearctic region" id="ABBRID0EJUBI" xlink:type="simple">PAL</abbrev>, <abbrev xmlns:xlink="http://www.w3.org/1999/xlink" xlink:title="Oriental region" id="ABBRID0ENUBI" xlink:type="simple">ORI</abbrev><sup>#</sup></td></tr><tr><td rowspan="1" colspan="1"><sup>*</sup><italic><tp:taxon-name><tp:taxon-name-part taxon-name-part-type="genus" reg="Habrotrocha">H.</tp:taxon-name-part> <tp:taxon-name-part taxon-name-part-type="species" reg="rosa">rosa</tp:taxon-name-part></tp:taxon-name></italic> Donner, 1949</td><td rowspan="1" colspan="1">GD25</td><td rowspan="1" colspan="1"><abbrev xmlns:xlink="http://www.w3.org/1999/xlink" xlink:title="Afrotropical region" id="ABBRID0EKVBI" xlink:type="simple">AFR</abbrev>, <abbrev xmlns:xlink="http://www.w3.org/1999/xlink" xlink:title="Australian region" id="ABBRID0EOVBI" xlink:type="simple">AUS</abbrev>, <abbrev xmlns:xlink="http://www.w3.org/1999/xlink" xlink:title="Nearctic region" id="ABBRID0ESVBI" xlink:type="simple">NEA</abbrev>, <abbrev xmlns:xlink="http://www.w3.org/1999/xlink" xlink:title="Neotropical region" id="ABBRID0EWVBI" xlink:type="simple">NEO</abbrev>, <abbrev xmlns:xlink="http://www.w3.org/1999/xlink" xlink:title="Palearctic region" id="ABBRID0E1VBI" xlink:type="simple">PAL</abbrev>, <abbrev xmlns:xlink="http://www.w3.org/1999/xlink" xlink:title="Oriental region" id="ABBRID0E5VBI" xlink:type="simple">ORI</abbrev><sup>#</sup></td></tr><tr><td rowspan="1" colspan="1"><sup>*</sup><italic><tp:taxon-name><tp:taxon-name-part taxon-name-part-type="genus" reg="Habrotrocha">H.</tp:taxon-name-part> <tp:taxon-name-part taxon-name-part-type="species" reg="serpens">serpens</tp:taxon-name-part></tp:taxon-name></italic> Donner, 1949</td><td rowspan="1" colspan="1">GD6</td><td rowspan="1" colspan="1"><abbrev xmlns:xlink="http://www.w3.org/1999/xlink" xlink:title="Afrotropical region" id="ABBRID0E2WBI" xlink:type="simple">AFR</abbrev>, <abbrev xmlns:xlink="http://www.w3.org/1999/xlink" xlink:title="Australian region" id="ABBRID0E6WBI" xlink:type="simple">AUS</abbrev>, <abbrev xmlns:xlink="http://www.w3.org/1999/xlink" xlink:title="Palearctic region" id="ABBRID0EDXBI" xlink:type="simple">PAL</abbrev>, <abbrev xmlns:xlink="http://www.w3.org/1999/xlink" xlink:title="Oriental region" id="ABBRID0EHXBI" xlink:type="simple">ORI</abbrev><sup>#</sup></td></tr><tr><td rowspan="1" colspan="1"><sup>*</sup><italic><tp:taxon-name><tp:taxon-name-part taxon-name-part-type="genus" reg="Otostephanos">Otostephanos</tp:taxon-name-part> <tp:taxon-name-part taxon-name-part-type="species" reg="regalis">regalis</tp:taxon-name-part></tp:taxon-name></italic> Milne, 1916</td><td rowspan="1" colspan="1">GD13</td><td rowspan="1" colspan="1"><abbrev xmlns:xlink="http://www.w3.org/1999/xlink" xlink:title="Afrotropical region" id="ABBRID0EEYBI" xlink:type="simple">AFR</abbrev>, <abbrev xmlns:xlink="http://www.w3.org/1999/xlink" xlink:title="Palearctic region" id="ABBRID0EIYBI" xlink:type="simple">PAL</abbrev>, <abbrev xmlns:xlink="http://www.w3.org/1999/xlink" xlink:title="Oriental region" id="ABBRID0EMYBI" xlink:type="simple">ORI</abbrev><sup>#</sup></td></tr><tr><td rowspan="1" colspan="1"><sup>*</sup><italic><tp:taxon-name><tp:taxon-name-part taxon-name-part-type="genus" reg="Scepanotrocha">Scepanotrocha</tp:taxon-name-part> <tp:taxon-name-part taxon-name-part-type="species" reg="semitecta">semitecta</tp:taxon-name-part></tp:taxon-name></italic> Donner, 1951</td><td rowspan="1" colspan="1">SC1</td><td rowspan="1" colspan="1"><abbrev xmlns:xlink="http://www.w3.org/1999/xlink" xlink:title="Neotropical region" id="ABBRID0EJZBI" xlink:type="simple">NEO</abbrev>, <abbrev xmlns:xlink="http://www.w3.org/1999/xlink" xlink:title="Palearctic region" id="ABBRID0ENZBI" xlink:type="simple">PAL</abbrev>, <abbrev xmlns:xlink="http://www.w3.org/1999/xlink" xlink:title="Oriental region" id="ABBRID0ERZBI" xlink:type="simple">ORI</abbrev><sup>#</sup></td></tr><tr><td rowspan="1" colspan="1"><italic><tp:taxon-name><tp:taxon-name-part taxon-name-part-type="genus" reg="Macrotrachela">Macrotrachela</tp:taxon-name-part> <tp:taxon-name-part taxon-name-part-type="species" reg="bullata">bullata</tp:taxon-name-part></tp:taxon-name></italic> (Murray, 1906)</td><td rowspan="1" colspan="1">GD3–4, GZ2</td><td rowspan="1" colspan="1"><abbrev xmlns:xlink="http://www.w3.org/1999/xlink" xlink:title="Afrotropical region" id="ABBRID0EM1BI" xlink:type="simple">AFR</abbrev>, <abbrev xmlns:xlink="http://www.w3.org/1999/xlink" xlink:title="Oriental region" id="ABBRID0EQ1BI" xlink:type="simple">ORI</abbrev>, <abbrev xmlns:xlink="http://www.w3.org/1999/xlink" xlink:title="Palearctic region" id="ABBRID0EU1BI" xlink:type="simple">PAL</abbrev></td></tr><tr><td rowspan="1" colspan="1"><italic><tp:taxon-name><tp:taxon-name-part taxon-name-part-type="genus" reg="Macrotrachela">M.</tp:taxon-name-part> <tp:taxon-name-part taxon-name-part-type="species" reg="ehrenbergii">ehrenbergii</tp:taxon-name-part></tp:taxon-name></italic> (Janson, 1893)</td><td rowspan="1" colspan="1">HN7, GZ1</td><td rowspan="1" colspan="1"><abbrev xmlns:xlink="http://www.w3.org/1999/xlink" xlink:title="Afrotropical region" id="ABBRID0EO2BI" xlink:type="simple">AFR</abbrev>, <abbrev xmlns:xlink="http://www.w3.org/1999/xlink" xlink:title="Australian region" id="ABBRID0ES2BI" xlink:type="simple">AUS</abbrev>, <abbrev xmlns:xlink="http://www.w3.org/1999/xlink" xlink:title="Nearctic region" id="ABBRID0EW2BI" xlink:type="simple">NEA</abbrev>, <abbrev xmlns:xlink="http://www.w3.org/1999/xlink" xlink:title="Neotropical region" id="ABBRID0E12BI" xlink:type="simple">NEO</abbrev>, <abbrev xmlns:xlink="http://www.w3.org/1999/xlink" xlink:title="Oriental region" id="ABBRID0E52BI" xlink:type="simple">ORI</abbrev>, <abbrev xmlns:xlink="http://www.w3.org/1999/xlink" xlink:title="Pacific region" id="ABBRID0EC3BI" xlink:type="simple">PAC</abbrev>, <abbrev xmlns:xlink="http://www.w3.org/1999/xlink" xlink:title="Palearctic region" id="ABBRID0EG3BI" xlink:type="simple">PAL</abbrev></td></tr><tr><td rowspan="1" colspan="1"><sup>*</sup><italic><tp:taxon-name><tp:taxon-name-part taxon-name-part-type="genus" reg="Macrotrachela">M.</tp:taxon-name-part> <tp:taxon-name-part taxon-name-part-type="species" reg="habita">habita</tp:taxon-name-part></tp:taxon-name></italic> (Bryce, 1894)</td><td rowspan="1" colspan="1">GD6, 11,20, 22–23, YN1–3, GZ1</td><td rowspan="1" colspan="1"><abbrev xmlns:xlink="http://www.w3.org/1999/xlink" xlink:title="Afrotropical region" id="ABBRID0EC4BI" xlink:type="simple">AFR</abbrev>, <abbrev xmlns:xlink="http://www.w3.org/1999/xlink" xlink:title="Antarctic region" id="ABBRID0EG4BI" xlink:type="simple">ANT</abbrev>, <abbrev xmlns:xlink="http://www.w3.org/1999/xlink" xlink:title="Australian region" id="ABBRID0EK4BI" xlink:type="simple">AUS</abbrev>, <abbrev xmlns:xlink="http://www.w3.org/1999/xlink" xlink:title="Nearctic region" id="ABBRID0EO4BI" xlink:type="simple">NEA</abbrev>, <abbrev xmlns:xlink="http://www.w3.org/1999/xlink" xlink:title="Neotropical region" id="ABBRID0ES4BI" xlink:type="simple">NEO</abbrev>, <abbrev xmlns:xlink="http://www.w3.org/1999/xlink" xlink:title="Oriental region" id="ABBRID0EW4BI" xlink:type="simple">ORI</abbrev>, <abbrev xmlns:xlink="http://www.w3.org/1999/xlink" xlink:title="Palearctic region" id="ABBRID0E14BI" xlink:type="simple">PAL</abbrev></td></tr><tr><td rowspan="1" colspan="1"><sup>*</sup><italic><tp:taxon-name><tp:taxon-name-part taxon-name-part-type="genus" reg="Macrotrachela">M.</tp:taxon-name-part> <tp:taxon-name-part taxon-name-part-type="species" reg="hewitti">hewitti</tp:taxon-name-part></tp:taxon-name></italic> (Murray, 1911)</td><td rowspan="1" colspan="1">SH1</td><td rowspan="1" colspan="1"><abbrev xmlns:xlink="http://www.w3.org/1999/xlink" xlink:title="Afrotropical region" id="ABBRID0EW5BI" xlink:type="simple">AFR</abbrev>, <abbrev xmlns:xlink="http://www.w3.org/1999/xlink" xlink:title="Palearctic region" id="ABBRID0E15BI" xlink:type="simple">PAL</abbrev>, <abbrev xmlns:xlink="http://www.w3.org/1999/xlink" xlink:title="Oriental region" id="ABBRID0E55BI" xlink:type="simple">ORI</abbrev><sup>#</sup></td></tr><tr><td rowspan="1" colspan="1"><sup>*</sup><italic><tp:taxon-name><tp:taxon-name-part taxon-name-part-type="genus" reg="Macrotrachela">M.</tp:taxon-name-part> <tp:taxon-name-part taxon-name-part-type="species" reg="inermis">inermis</tp:taxon-name-part></tp:taxon-name></italic> Donner, 1965</td><td rowspan="1" colspan="1">YN4</td><td rowspan="1" colspan="1"><abbrev xmlns:xlink="http://www.w3.org/1999/xlink" xlink:title="Palearctic region" id="ABBRID0E26BI" xlink:type="simple">PAL</abbrev>, <abbrev xmlns:xlink="http://www.w3.org/1999/xlink" xlink:title="Oriental region" id="ABBRID0E66BI" xlink:type="simple">ORI</abbrev><sup>#</sup></td></tr><tr><td rowspan="1" colspan="1"><italic><tp:taxon-name><tp:taxon-name-part taxon-name-part-type="genus" reg="Macrotrachela">M.</tp:taxon-name-part> <tp:taxon-name-part taxon-name-part-type="species" reg="insolita">insolita</tp:taxon-name-part></tp:taxon-name></italic> De Koning, 1947</td><td rowspan="1" colspan="1">GD2, HN8</td><td rowspan="1" colspan="1"><abbrev xmlns:xlink="http://www.w3.org/1999/xlink" xlink:title="Antarctic region" id="ABBRID0E1ACI" xlink:type="simple">ANT</abbrev>, <abbrev xmlns:xlink="http://www.w3.org/1999/xlink" xlink:title="Australian region" id="ABBRID0E5ACI" xlink:type="simple">AUS</abbrev>, <abbrev xmlns:xlink="http://www.w3.org/1999/xlink" xlink:title="Nearctic region" id="ABBRID0ECBCI" xlink:type="simple">NEA</abbrev>, <abbrev xmlns:xlink="http://www.w3.org/1999/xlink" xlink:title="Neotropical region" id="ABBRID0EGBCI" xlink:type="simple">NEO</abbrev>, <abbrev xmlns:xlink="http://www.w3.org/1999/xlink" xlink:title="Palearctic region" id="ABBRID0EKBCI" xlink:type="simple">PAL</abbrev>, <abbrev xmlns:xlink="http://www.w3.org/1999/xlink" xlink:title="Oriental region" id="ABBRID0EOBCI" xlink:type="simple">ORI</abbrev><sup>#</sup></td></tr><tr><td rowspan="1" colspan="1"><sup>*</sup><italic><tp:taxon-name><tp:taxon-name-part taxon-name-part-type="genus" reg="Macrotrachela">M.</tp:taxon-name-part> <tp:taxon-name-part taxon-name-part-type="species" reg="latior">latior</tp:taxon-name-part></tp:taxon-name></italic> Doner, 1951</td><td rowspan="1" colspan="1">YN7</td><td rowspan="1" colspan="1"><abbrev xmlns:xlink="http://www.w3.org/1999/xlink" xlink:title="Palearctic region" id="ABBRID0ELCCI" xlink:type="simple">PAL</abbrev>, <abbrev xmlns:xlink="http://www.w3.org/1999/xlink" xlink:title="Oriental region" id="ABBRID0EPCCI" xlink:type="simple">ORI</abbrev><sup>#</sup></td></tr><tr><td rowspan="1" colspan="1"><sup>*</sup><italic><tp:taxon-name><tp:taxon-name-part taxon-name-part-type="genus" reg="Macrotrachela">M.</tp:taxon-name-part> <tp:taxon-name-part taxon-name-part-type="species" reg="libera">libera</tp:taxon-name-part></tp:taxon-name></italic> Donner, 1949</td><td rowspan="1" colspan="1">HN4</td><td rowspan="1" colspan="1"><abbrev xmlns:xlink="http://www.w3.org/1999/xlink" xlink:title="Palearctic region" id="ABBRID0EMDCI" xlink:type="simple">PAL</abbrev>, <abbrev xmlns:xlink="http://www.w3.org/1999/xlink" xlink:title="Oriental region" id="ABBRID0EQDCI" xlink:type="simple">ORI</abbrev><sup>#</sup></td></tr><tr><td rowspan="1" colspan="1"><italic><tp:taxon-name><tp:taxon-name-part taxon-name-part-type="genus" reg="Macrotrachela">M.</tp:taxon-name-part> <tp:taxon-name-part taxon-name-part-type="species" reg="multispinosa">multispinosa</tp:taxon-name-part> <tp:taxon-name-part taxon-name-part-type="subspecies" reg="multispinosa">multispinosa</tp:taxon-name-part></tp:taxon-name></italic> Thompson, 1892</td><td rowspan="1" colspan="1">GD6</td><td rowspan="1" colspan="1"><abbrev xmlns:xlink="http://www.w3.org/1999/xlink" xlink:title="Afrotropical region" id="ABBRID0EPECI" xlink:type="simple">AFR</abbrev>, <abbrev xmlns:xlink="http://www.w3.org/1999/xlink" xlink:title="Australian region" id="ABBRID0ETECI" xlink:type="simple">AUS</abbrev>, <abbrev xmlns:xlink="http://www.w3.org/1999/xlink" xlink:title="Nearctic region" id="ABBRID0EXECI" xlink:type="simple">NEA</abbrev>, <abbrev xmlns:xlink="http://www.w3.org/1999/xlink" xlink:title="Neotropical region" id="ABBRID0E2ECI" xlink:type="simple">NEO</abbrev>, <abbrev xmlns:xlink="http://www.w3.org/1999/xlink" xlink:title="Oriental region" id="ABBRID0E6ECI" xlink:type="simple">ORI</abbrev>, <abbrev xmlns:xlink="http://www.w3.org/1999/xlink" xlink:title="Palearctic region" id="ABBRID0EDFCI" xlink:type="simple">PAL</abbrev></td></tr><tr><td rowspan="1" colspan="1"><sup>*</sup><italic><tp:taxon-name><tp:taxon-name-part taxon-name-part-type="genus" reg="Macrotrachela">M.</tp:taxon-name-part> <tp:taxon-name-part taxon-name-part-type="species" reg="multispinosa">multispinosa</tp:taxon-name-part> <tp:taxon-name-part taxon-name-part-type="subspecies" reg="brevispinosa">brevispinosa</tp:taxon-name-part></tp:taxon-name></italic> (Murray, 1908)</td><td rowspan="1" colspan="1">YN5</td><td rowspan="1" colspan="1"><abbrev xmlns:xlink="http://www.w3.org/1999/xlink" xlink:title="Afrotropical region" id="ABBRID0EDGCI" xlink:type="simple">AFR</abbrev>, <abbrev xmlns:xlink="http://www.w3.org/1999/xlink" xlink:title="Australian region" id="ABBRID0EHGCI" xlink:type="simple">AUS</abbrev>, <abbrev xmlns:xlink="http://www.w3.org/1999/xlink" xlink:title="Neotropical region" id="ABBRID0ELGCI" xlink:type="simple">NEO</abbrev>, <abbrev xmlns:xlink="http://www.w3.org/1999/xlink" xlink:title="Oriental region" id="ABBRID0EPGCI" xlink:type="simple">ORI</abbrev>, <abbrev xmlns:xlink="http://www.w3.org/1999/xlink" xlink:title="Palearctic region" id="ABBRID0ETGCI" xlink:type="simple">PAL</abbrev></td></tr><tr><td rowspan="1" colspan="1"><sup>*</sup><italic><tp:taxon-name><tp:taxon-name-part taxon-name-part-type="genus" reg="Macrotrachela">M.</tp:taxon-name-part> <tp:taxon-name-part taxon-name-part-type="species" reg="nana">nana</tp:taxon-name-part></tp:taxon-name></italic> (Bryce, 1912)</td><td rowspan="1" colspan="1">QH1</td><td rowspan="1" colspan="1"><abbrev xmlns:xlink="http://www.w3.org/1999/xlink" xlink:title="Afrotropical region" id="ABBRID0EPHCI" xlink:type="simple">AFR</abbrev>, <abbrev xmlns:xlink="http://www.w3.org/1999/xlink" xlink:title="Australian region" id="ABBRID0ETHCI" xlink:type="simple">AUS</abbrev>, <abbrev xmlns:xlink="http://www.w3.org/1999/xlink" xlink:title="Nearctic region" id="ABBRID0EXHCI" xlink:type="simple">NEA</abbrev>, <abbrev xmlns:xlink="http://www.w3.org/1999/xlink" xlink:title="Neotropical region" id="ABBRID0E2HCI" xlink:type="simple">NEO</abbrev>, <abbrev xmlns:xlink="http://www.w3.org/1999/xlink" xlink:title="Palearctic region" id="ABBRID0E6HCI" xlink:type="simple">PAL</abbrev></td></tr><tr><td rowspan="1" colspan="1"><italic><tp:taxon-name><tp:taxon-name-part taxon-name-part-type="genus" reg="Macrotrachela">M.</tp:taxon-name-part> <tp:taxon-name-part taxon-name-part-type="species" reg="plicata">plicata</tp:taxon-name-part></tp:taxon-name></italic> (Bryce, 1892)</td><td rowspan="1" colspan="1">SC2–3</td><td rowspan="1" colspan="1"><abbrev xmlns:xlink="http://www.w3.org/1999/xlink" xlink:title="Afrotropical region" id="ABBRID0EZICI" xlink:type="simple">AFR</abbrev>, <abbrev xmlns:xlink="http://www.w3.org/1999/xlink" xlink:title="Australian region" id="ABBRID0E4ICI" xlink:type="simple">AUS</abbrev>, <abbrev xmlns:xlink="http://www.w3.org/1999/xlink" xlink:title="Nearctic region" id="ABBRID0EBJCI" xlink:type="simple">NEA</abbrev>, <abbrev xmlns:xlink="http://www.w3.org/1999/xlink" xlink:title="Palearctic region" id="ABBRID0EFJCI" xlink:type="simple">PAL</abbrev>, <abbrev xmlns:xlink="http://www.w3.org/1999/xlink" xlink:title="Oriental region" id="ABBRID0EJJCI" xlink:type="simple">ORI</abbrev><sup>#</sup></td></tr><tr><td rowspan="1" colspan="1"><sup>*</sup><italic><tp:taxon-name><tp:taxon-name-part taxon-name-part-type="genus" reg="Macrotrachela">M.</tp:taxon-name-part> <tp:taxon-name-part taxon-name-part-type="species" reg="quadricornifera">quadricornifera</tp:taxon-name-part> <tp:taxon-name-part taxon-name-part-type="subspecies" reg="quadricorniferoides">quadricorniferoides</tp:taxon-name-part></tp:taxon-name></italic> De Koning, 1929</td><td rowspan="1" colspan="1">JS1, 2</td><td rowspan="1" colspan="1"><abbrev xmlns:xlink="http://www.w3.org/1999/xlink" xlink:title="Afrotropical region" id="ABBRID0EKKCI" xlink:type="simple">AFR</abbrev>, <abbrev xmlns:xlink="http://www.w3.org/1999/xlink" xlink:title="Antarctic region" id="ABBRID0EOKCI" xlink:type="simple">ANT</abbrev>, <abbrev xmlns:xlink="http://www.w3.org/1999/xlink" xlink:title="Neotropical region" id="ABBRID0ESKCI" xlink:type="simple">NEO</abbrev>, <abbrev xmlns:xlink="http://www.w3.org/1999/xlink" xlink:title="Oriental region" id="ABBRID0EWKCI" xlink:type="simple">ORI</abbrev>, <abbrev xmlns:xlink="http://www.w3.org/1999/xlink" xlink:title="Palearctic region" id="ABBRID0E1KCI" xlink:type="simple">PAL</abbrev></td></tr><tr><td rowspan="1" colspan="1"><sup>*</sup><italic><tp:taxon-name><tp:taxon-name-part taxon-name-part-type="genus" reg="Macrotrachela">M.</tp:taxon-name-part> <tp:taxon-name-part taxon-name-part-type="species" reg="quadricornifera">quadricornifera</tp:taxon-name-part> <tp:taxon-name-part taxon-name-part-type="subspecies" reg="scutellata">scutellata</tp:taxon-name-part></tp:taxon-name></italic> Schulte, 1954</td><td rowspan="1" colspan="1">GD13</td><td rowspan="1" colspan="1"><abbrev xmlns:xlink="http://www.w3.org/1999/xlink" xlink:title="Australian region" id="ABBRID0E1LCI" xlink:type="simple">AUS</abbrev>, <abbrev xmlns:xlink="http://www.w3.org/1999/xlink" xlink:title="Palearctic region" id="ABBRID0E5LCI" xlink:type="simple">PAL</abbrev>, <abbrev xmlns:xlink="http://www.w3.org/1999/xlink" xlink:title="Oriental region" id="ABBRID0ECMCI" xlink:type="simple">ORI</abbrev><sup>#</sup></td></tr><tr><td rowspan="1" colspan="1"><sup>*</sup><italic><tp:taxon-name><tp:taxon-name-part taxon-name-part-type="genus" reg="Macrotrachela">M.</tp:taxon-name-part> <tp:taxon-name-part taxon-name-part-type="species" reg="timida">timida</tp:taxon-name-part></tp:taxon-name></italic> Milne, 1916</td><td rowspan="1" colspan="1">SC1–3, YN7</td><td rowspan="1" colspan="1"><abbrev xmlns:xlink="http://www.w3.org/1999/xlink" xlink:title="Afrotropical region" id="ABBRID0E6MCI" xlink:type="simple">AFR</abbrev>, <abbrev xmlns:xlink="http://www.w3.org/1999/xlink" xlink:title="Australian region" id="ABBRID0EDNCI" xlink:type="simple">AUS</abbrev>, <abbrev xmlns:xlink="http://www.w3.org/1999/xlink" xlink:title="Palearctic region" id="ABBRID0EHNCI" xlink:type="simple">PAL</abbrev>, <abbrev xmlns:xlink="http://www.w3.org/1999/xlink" xlink:title="Oriental region" id="ABBRID0ELNCI" xlink:type="simple">ORI</abbrev><sup>#</sup></td></tr><tr><td rowspan="1" colspan="1"><sup>*</sup><italic><tp:taxon-name><tp:taxon-name-part taxon-name-part-type="genus" reg="Philodina">Philodina</tp:taxon-name-part> <tp:taxon-name-part taxon-name-part-type="species" reg="acuticornis">acuticornis</tp:taxon-name-part></tp:taxon-name></italic> Murray, 1902</td><td rowspan="1" colspan="1">GD20–21, JS1, ZJ2</td><td rowspan="1" colspan="1"><abbrev xmlns:xlink="http://www.w3.org/1999/xlink" xlink:title="Afrotropical region" id="ABBRID0EIOCI" xlink:type="simple">AFR</abbrev>, <abbrev xmlns:xlink="http://www.w3.org/1999/xlink" xlink:title="Australian region" id="ABBRID0EMOCI" xlink:type="simple">AUS</abbrev>, <abbrev xmlns:xlink="http://www.w3.org/1999/xlink" xlink:title="Nearctic region" id="ABBRID0EQOCI" xlink:type="simple">NEA</abbrev>, <abbrev xmlns:xlink="http://www.w3.org/1999/xlink" xlink:title="Neotropical region" id="ABBRID0EUOCI" xlink:type="simple">NEO</abbrev>, <abbrev xmlns:xlink="http://www.w3.org/1999/xlink" xlink:title="Palearctic region" id="ABBRID0EYOCI" xlink:type="simple">PAL</abbrev>, <abbrev xmlns:xlink="http://www.w3.org/1999/xlink" xlink:title="Oriental region" id="ABBRID0E3OCI" xlink:type="simple">ORI</abbrev><sup>#</sup></td></tr><tr><td rowspan="1" colspan="1"><sup>*</sup><tp:taxon-name><tp:taxon-name-part taxon-name-part-type="genus" reg="Philodina">P.</tp:taxon-name-part> <tp:taxon-name-part taxon-name-part-type="uncertainty-rank">cf.</tp:taxon-name-part> <tp:taxon-name-part taxon-name-part-type="species" reg="indica">indica</tp:taxon-name-part></tp:taxon-name> Murray, 1906</td><td rowspan="1" colspan="1">YN4</td><td rowspan="1" colspan="1"><abbrev xmlns:xlink="http://www.w3.org/1999/xlink" xlink:title="Nearctic region" id="ABBRID0E2PCI" xlink:type="simple">NEA</abbrev>, <abbrev xmlns:xlink="http://www.w3.org/1999/xlink" xlink:title="Palearctic region" id="ABBRID0E6PCI" xlink:type="simple">PAL</abbrev>, <abbrev xmlns:xlink="http://www.w3.org/1999/xlink" xlink:title="Oriental region" id="ABBRID0EDQCI" xlink:type="simple">ORI</abbrev><sup>#</sup></td></tr><tr><td rowspan="1" colspan="1"><sup>*</sup><tp:taxon-name><tp:taxon-name-part taxon-name-part-type="genus" reg="Philodina">P.</tp:taxon-name-part> <tp:taxon-name-part taxon-name-part-type="uncertainty-rank">cf.</tp:taxon-name-part> <tp:taxon-name-part taxon-name-part-type="species" reg="proterva">proterva</tp:taxon-name-part></tp:taxon-name> Milne, 1916</td><td rowspan="1" colspan="1">GD5, YN1, 6, ZJ2</td><td rowspan="1" colspan="1"><abbrev xmlns:xlink="http://www.w3.org/1999/xlink" xlink:title="Afrotropical region" id="ABBRID0ECRCI" xlink:type="simple">AFR</abbrev>, <abbrev xmlns:xlink="http://www.w3.org/1999/xlink" xlink:title="Australian region" id="ABBRID0EGRCI" xlink:type="simple">AUS</abbrev>, <abbrev xmlns:xlink="http://www.w3.org/1999/xlink" xlink:title="Nearctic region" id="ABBRID0EKRCI" xlink:type="simple">NEA</abbrev>, <abbrev xmlns:xlink="http://www.w3.org/1999/xlink" xlink:title="Palearctic region" id="ABBRID0EORCI" xlink:type="simple">PAL</abbrev>, <abbrev xmlns:xlink="http://www.w3.org/1999/xlink" xlink:title="Oriental region" id="ABBRID0ESRCI" xlink:type="simple">ORI</abbrev><sup>#</sup></td></tr><tr><td rowspan="1" colspan="1"><sup>*</sup><italic><tp:taxon-name><tp:taxon-name-part taxon-name-part-type="genus" reg="Philodina">P.</tp:taxon-name-part> <tp:taxon-name-part taxon-name-part-type="species" reg="childi">childi</tp:taxon-name-part></tp:taxon-name></italic> Milne, 1916</td><td rowspan="1" colspan="1">GD14, YN7</td><td rowspan="1" colspan="1"><abbrev xmlns:xlink="http://www.w3.org/1999/xlink" xlink:title="Palearctic region" id="ABBRID0EPSCI" xlink:type="simple">PAL</abbrev>, <abbrev xmlns:xlink="http://www.w3.org/1999/xlink" xlink:title="Oriental region" id="ABBRID0ETSCI" xlink:type="simple">ORI</abbrev><sup>#</sup></td></tr><tr><td rowspan="1" colspan="1"><sup>*</sup><italic><tp:taxon-name><tp:taxon-name-part taxon-name-part-type="genus" reg="Philodina">P.</tp:taxon-name-part> <tp:taxon-name-part taxon-name-part-type="species" reg="duplicalcar">duplicalcar</tp:taxon-name-part></tp:taxon-name></italic> (De Koning, 1947)</td><td rowspan="1" colspan="1">NX2</td><td rowspan="1" colspan="1">
                  <abbrev xmlns:xlink="http://www.w3.org/1999/xlink" xlink:title="Palearctic region" id="ABBRID0EQTCI" xlink:type="simple">PAL</abbrev>
                </td></tr><tr><td rowspan="1" colspan="1"><italic><tp:taxon-name><tp:taxon-name-part taxon-name-part-type="genus" reg="Philodina">P.</tp:taxon-name-part> <tp:taxon-name-part taxon-name-part-type="species" reg="megalotrocha">megalotrocha</tp:taxon-name-part></tp:taxon-name></italic> Ehrenberg, 1832</td><td rowspan="1" colspan="1">HN5–6, 9, GD9, 12</td><td rowspan="1" colspan="1"><abbrev xmlns:xlink="http://www.w3.org/1999/xlink" xlink:title="Afrotropical region" id="ABBRID0ELUCI" xlink:type="simple">AFR</abbrev>, <abbrev xmlns:xlink="http://www.w3.org/1999/xlink" xlink:title="Australian region" id="ABBRID0EPUCI" xlink:type="simple">AUS</abbrev>, <abbrev xmlns:xlink="http://www.w3.org/1999/xlink" xlink:title="Nearctic region" id="ABBRID0ETUCI" xlink:type="simple">NEA</abbrev>, <abbrev xmlns:xlink="http://www.w3.org/1999/xlink" xlink:title="Neotropical region" id="ABBRID0EXUCI" xlink:type="simple">NEO</abbrev>, <abbrev xmlns:xlink="http://www.w3.org/1999/xlink" xlink:title="Oriental region" id="ABBRID0E2UCI" xlink:type="simple">ORI</abbrev>, <abbrev xmlns:xlink="http://www.w3.org/1999/xlink" xlink:title="Palearctic region" id="ABBRID0E6UCI" xlink:type="simple">PAL</abbrev></td></tr><tr><td rowspan="1" colspan="1"><sup>*</sup><tp:taxon-name><tp:taxon-name-part taxon-name-part-type="genus" reg="Philodina">P.</tp:taxon-name-part> <tp:taxon-name-part taxon-name-part-type="uncertainty-rank">cf.</tp:taxon-name-part> <tp:taxon-name-part taxon-name-part-type="species" reg="parvicalcar">parvicalcar</tp:taxon-name-part></tp:taxon-name> De Koning, 1947</td><td rowspan="1" colspan="1">SH2, GD25</td><td rowspan="1" colspan="1"><abbrev xmlns:xlink="http://www.w3.org/1999/xlink" xlink:title="Palearctic region" id="ABBRID0E4VCI" xlink:type="simple">PAL</abbrev>, <abbrev xmlns:xlink="http://www.w3.org/1999/xlink" xlink:title="Oriental region" id="ABBRID0EBWCI" xlink:type="simple">ORI</abbrev><sup>#</sup></td></tr><tr><td rowspan="1" colspan="1"><sup>*</sup><italic><tp:taxon-name><tp:taxon-name-part taxon-name-part-type="genus" reg="Philodina">P.</tp:taxon-name-part> <tp:taxon-name-part taxon-name-part-type="species" reg="plena">plena</tp:taxon-name-part></tp:taxon-name></italic> (Bryce, 1894)</td><td rowspan="1" colspan="1">QH1, YN7</td><td rowspan="1" colspan="1"><abbrev xmlns:xlink="http://www.w3.org/1999/xlink" xlink:title="Afrotropical region" id="ABBRID0E5WCI" xlink:type="simple">AFR</abbrev>, <abbrev xmlns:xlink="http://www.w3.org/1999/xlink" xlink:title="Antarctic region" id="ABBRID0ECXCI" xlink:type="simple">ANT</abbrev>, <abbrev xmlns:xlink="http://www.w3.org/1999/xlink" xlink:title="Australian region" id="ABBRID0EGXCI" xlink:type="simple">AUS</abbrev>, <abbrev xmlns:xlink="http://www.w3.org/1999/xlink" xlink:title="Nearctic region" id="ABBRID0EKXCI" xlink:type="simple">NEA</abbrev>, <abbrev xmlns:xlink="http://www.w3.org/1999/xlink" xlink:title="Neotropical region" id="ABBRID0EOXCI" xlink:type="simple">NEO</abbrev>, <abbrev xmlns:xlink="http://www.w3.org/1999/xlink" xlink:title="Palearctic region" id="ABBRID0ESXCI" xlink:type="simple">PAL</abbrev>, <abbrev xmlns:xlink="http://www.w3.org/1999/xlink" xlink:title="Oriental region" id="ABBRID0EWXCI" xlink:type="simple">ORI</abbrev><sup>#</sup></td></tr><tr><td rowspan="1" colspan="1"><sup>*</sup><italic><tp:taxon-name><tp:taxon-name-part taxon-name-part-type="genus" reg="Philodina">P.</tp:taxon-name-part> <tp:taxon-name-part taxon-name-part-type="species" reg="rapida">rapida</tp:taxon-name-part></tp:taxon-name></italic> Milne, 1916</td><td rowspan="1" colspan="1">YN7</td><td rowspan="1" colspan="1"><abbrev xmlns:xlink="http://www.w3.org/1999/xlink" xlink:title="Afrotropical region" id="ABBRID0ETYCI" xlink:type="simple">AFR</abbrev>, <abbrev xmlns:xlink="http://www.w3.org/1999/xlink" xlink:title="Neotropical region" id="ABBRID0EXYCI" xlink:type="simple">NEO</abbrev>, <abbrev xmlns:xlink="http://www.w3.org/1999/xlink" xlink:title="Palearctic region" id="ABBRID0E2YCI" xlink:type="simple">PAL</abbrev>, <abbrev xmlns:xlink="http://www.w3.org/1999/xlink" xlink:title="Oriental region" id="ABBRID0E6YCI" xlink:type="simple">ORI</abbrev><sup>#</sup></td></tr><tr><td rowspan="1" colspan="1"><italic><tp:taxon-name><tp:taxon-name-part taxon-name-part-type="genus" reg="Philodina">P.</tp:taxon-name-part> <tp:taxon-name-part taxon-name-part-type="species" reg="roseola">roseola</tp:taxon-name-part></tp:taxon-name></italic> Ehrenberg, 1832</td><td rowspan="1" colspan="1">GD19</td><td rowspan="1" colspan="1"><abbrev xmlns:xlink="http://www.w3.org/1999/xlink" xlink:title="Afrotropical region" id="ABBRID0E1ZCI" xlink:type="simple">AFR</abbrev>, <abbrev xmlns:xlink="http://www.w3.org/1999/xlink" xlink:title="Australian region" id="ABBRID0E5ZCI" xlink:type="simple">AUS</abbrev>, <abbrev xmlns:xlink="http://www.w3.org/1999/xlink" xlink:title="Nearctic region" id="ABBRID0EC1CI" xlink:type="simple">NEA</abbrev>, <abbrev xmlns:xlink="http://www.w3.org/1999/xlink" xlink:title="Neotropical region" id="ABBRID0EG1CI" xlink:type="simple">NEO</abbrev>, <abbrev xmlns:xlink="http://www.w3.org/1999/xlink" xlink:title="Palearctic region" id="ABBRID0EK1CI" xlink:type="simple">PAL</abbrev>, <abbrev xmlns:xlink="http://www.w3.org/1999/xlink" xlink:title="Oriental region" id="ABBRID0EO1CI" xlink:type="simple">ORI</abbrev><sup>#</sup></td></tr><tr><td rowspan="1" colspan="1"><sup>*</sup><italic><tp:taxon-name><tp:taxon-name-part taxon-name-part-type="genus" reg="Philodina">P.</tp:taxon-name-part> <tp:taxon-name-part taxon-name-part-type="species" reg="rugosa">rugosa</tp:taxon-name-part></tp:taxon-name></italic> Bryce, 1903</td><td rowspan="1" colspan="1">GD20–21</td><td rowspan="1" colspan="1"><abbrev xmlns:xlink="http://www.w3.org/1999/xlink" xlink:title="Afrotropical region" id="ABBRID0EL2CI" xlink:type="simple">AFR</abbrev>, <abbrev xmlns:xlink="http://www.w3.org/1999/xlink" xlink:title="Australian region" id="ABBRID0EP2CI" xlink:type="simple">AUS</abbrev>, <abbrev xmlns:xlink="http://www.w3.org/1999/xlink" xlink:title="Nearctic region" id="ABBRID0ET2CI" xlink:type="simple">NEA</abbrev>, <abbrev xmlns:xlink="http://www.w3.org/1999/xlink" xlink:title="Neotropical region" id="ABBRID0EX2CI" xlink:type="simple">NEO</abbrev>, <abbrev xmlns:xlink="http://www.w3.org/1999/xlink" xlink:title="Palearctic region" id="ABBRID0E22CI" xlink:type="simple">PAL</abbrev>, <abbrev xmlns:xlink="http://www.w3.org/1999/xlink" xlink:title="Oriental region" id="ABBRID0E62CI" xlink:type="simple">ORI</abbrev><sup>#</sup></td></tr><tr><td rowspan="1" colspan="1"><sup>*</sup><italic><tp:taxon-name><tp:taxon-name-part taxon-name-part-type="genus" reg="Philodina">P.</tp:taxon-name-part> <tp:taxon-name-part taxon-name-part-type="species" reg="tenuicalcar">tenuicalcar</tp:taxon-name-part></tp:taxon-name></italic> De Koning, 1947</td><td rowspan="1" colspan="1">NX1</td><td rowspan="1" colspan="1">
                  <abbrev xmlns:xlink="http://www.w3.org/1999/xlink" xlink:title="Palearctic region" id="ABBRID0E33CI" xlink:type="simple">PAL</abbrev>
                </td></tr><tr><td rowspan="1" colspan="1"><sup>*</sup><italic><tp:taxon-name><tp:taxon-name-part taxon-name-part-type="genus" reg="Philodina">P.</tp:taxon-name-part> <tp:taxon-name-part taxon-name-part-type="species" reg="tranquilla">tranquilla</tp:taxon-name-part></tp:taxon-name></italic> Wulfert, 1942</td><td rowspan="1" colspan="1">HN2, GS1</td><td rowspan="1" colspan="1"><abbrev xmlns:xlink="http://www.w3.org/1999/xlink" xlink:title="Australian region" id="ABBRID0EZ4CI" xlink:type="simple">AUS</abbrev>, <abbrev xmlns:xlink="http://www.w3.org/1999/xlink" xlink:title="Palearctic region" id="ABBRID0E44CI" xlink:type="simple">PAL</abbrev>, <abbrev xmlns:xlink="http://www.w3.org/1999/xlink" xlink:title="Oriental region" id="ABBRID0EB5CI" xlink:type="simple">ORI</abbrev><sup>#</sup></td></tr><tr><td rowspan="1" colspan="1"><italic><tp:taxon-name><tp:taxon-name-part taxon-name-part-type="genus" reg="Philodina">P.</tp:taxon-name-part> <tp:taxon-name-part taxon-name-part-type="species" reg="vorax">vorax</tp:taxon-name-part></tp:taxon-name></italic> (Janson, 1893)</td><td rowspan="1" colspan="1">HN2</td><td rowspan="1" colspan="1"><abbrev xmlns:xlink="http://www.w3.org/1999/xlink" xlink:title="Afrotropical region" id="ABBRID0E35CI" xlink:type="simple">AFR</abbrev>, <abbrev xmlns:xlink="http://www.w3.org/1999/xlink" xlink:title="Australian region" id="ABBRID0EA6CI" xlink:type="simple">AUS</abbrev>, <abbrev xmlns:xlink="http://www.w3.org/1999/xlink" xlink:title="Nearctic region" id="ABBRID0EE6CI" xlink:type="simple">NEA</abbrev>, <abbrev xmlns:xlink="http://www.w3.org/1999/xlink" xlink:title="Neotropical region" id="ABBRID0EI6CI" xlink:type="simple">NEO</abbrev>, <abbrev xmlns:xlink="http://www.w3.org/1999/xlink" xlink:title="Oriental region" id="ABBRID0EM6CI" xlink:type="simple">ORI</abbrev>, <abbrev xmlns:xlink="http://www.w3.org/1999/xlink" xlink:title="Palearctic region" id="ABBRID0EQ6CI" xlink:type="simple">PAL</abbrev></td></tr><tr><td rowspan="1" colspan="1"><sup>*</sup><italic><tp:taxon-name><tp:taxon-name-part taxon-name-part-type="genus" reg="Pleuretra">Pleuretra</tp:taxon-name-part> <tp:taxon-name-part taxon-name-part-type="species" reg="africana">africana</tp:taxon-name-part></tp:taxon-name></italic> Murray, 1911</td><td rowspan="1" colspan="1">YN2, 6</td><td rowspan="1" colspan="1"><abbrev xmlns:xlink="http://www.w3.org/1999/xlink" xlink:title="Afrotropical region" id="ABBRID0EMADI" xlink:type="simple">AFR</abbrev>, <abbrev xmlns:xlink="http://www.w3.org/1999/xlink" xlink:title="Neotropical region" id="ABBRID0EQADI" xlink:type="simple">NEO</abbrev>, <abbrev xmlns:xlink="http://www.w3.org/1999/xlink" xlink:title="Oriental region" id="ABBRID0EUADI" xlink:type="simple">ORI</abbrev><sup>#</sup></td></tr><tr><td rowspan="1" colspan="1"><sup>*</sup><italic><tp:taxon-name><tp:taxon-name-part taxon-name-part-type="genus" reg="Philodina">P.</tp:taxon-name-part> <tp:taxon-name-part taxon-name-part-type="species" reg="brycei">brycei</tp:taxon-name-part></tp:taxon-name></italic> (Weber, 1898)</td><td rowspan="1" colspan="1">GD15, 23</td><td rowspan="1" colspan="1"><abbrev xmlns:xlink="http://www.w3.org/1999/xlink" xlink:title="Afrotropical region" id="ABBRID0ERBDI" xlink:type="simple">AFR</abbrev>, <abbrev xmlns:xlink="http://www.w3.org/1999/xlink" xlink:title="Australian region" id="ABBRID0EVBDI" xlink:type="simple">AUS</abbrev>, <abbrev xmlns:xlink="http://www.w3.org/1999/xlink" xlink:title="Nearctic region" id="ABBRID0EZBDI" xlink:type="simple">NEA</abbrev>, <abbrev xmlns:xlink="http://www.w3.org/1999/xlink" xlink:title="Neotropical region" id="ABBRID0E4BDI" xlink:type="simple">NEO</abbrev>, <abbrev xmlns:xlink="http://www.w3.org/1999/xlink" xlink:title="Palearctic region" id="ABBRID0EBCDI" xlink:type="simple">PAL</abbrev>, <abbrev xmlns:xlink="http://www.w3.org/1999/xlink" xlink:title="Oriental region" id="ABBRID0EFCDI" xlink:type="simple">ORI</abbrev><sup>#</sup></td></tr><tr><td rowspan="1" colspan="1"><italic><tp:taxon-name><tp:taxon-name-part taxon-name-part-type="genus" reg="Rotaria">Rotaria</tp:taxon-name-part> <tp:taxon-name-part taxon-name-part-type="species" reg="citrina">citrina</tp:taxon-name-part></tp:taxon-name></italic> (Ehrenberg, 1838)</td><td rowspan="1" colspan="1">GD16</td><td rowspan="1" colspan="1"><abbrev xmlns:xlink="http://www.w3.org/1999/xlink" xlink:title="Afrotropical region" id="ABBRID0EADDI" xlink:type="simple">AFR</abbrev>, <abbrev xmlns:xlink="http://www.w3.org/1999/xlink" xlink:title="Australian region" id="ABBRID0EEDDI" xlink:type="simple">AUS</abbrev>, <abbrev xmlns:xlink="http://www.w3.org/1999/xlink" xlink:title="Nearctic region" id="ABBRID0EIDDI" xlink:type="simple">NEA</abbrev>, <abbrev xmlns:xlink="http://www.w3.org/1999/xlink" xlink:title="Palearctic region" id="ABBRID0EMDDI" xlink:type="simple">PAL</abbrev>, <abbrev xmlns:xlink="http://www.w3.org/1999/xlink" xlink:title="Oriental region" id="ABBRID0EQDDI" xlink:type="simple">ORI</abbrev><sup>#</sup></td></tr><tr><td rowspan="1" colspan="1"><sup>*</sup><italic><tp:taxon-name><tp:taxon-name-part taxon-name-part-type="genus" reg="Rotaria">R.</tp:taxon-name-part> <tp:taxon-name-part taxon-name-part-type="species" reg="laticeps">laticeps</tp:taxon-name-part></tp:taxon-name></italic> Wulfert, 1942</td><td rowspan="1" colspan="1">GD15, 24</td><td rowspan="1" colspan="1"><abbrev xmlns:xlink="http://www.w3.org/1999/xlink" xlink:title="Australian region" id="ABBRID0ENEDI" xlink:type="simple">AUS</abbrev>, <abbrev xmlns:xlink="http://www.w3.org/1999/xlink" xlink:title="Palearctic region" id="ABBRID0EREDI" xlink:type="simple">PAL</abbrev>, <abbrev xmlns:xlink="http://www.w3.org/1999/xlink" xlink:title="Oriental region" id="ABBRID0EVEDI" xlink:type="simple">ORI</abbrev><sup>#</sup></td></tr><tr><td rowspan="1" colspan="1"><italic><tp:taxon-name><tp:taxon-name-part taxon-name-part-type="genus" reg="Rotaria">R.</tp:taxon-name-part> <tp:taxon-name-part taxon-name-part-type="species" reg="neptunia">neptunia</tp:taxon-name-part></tp:taxon-name></italic> Ehrenberg, 1830</td><td rowspan="1" colspan="1">GD16–17</td><td rowspan="1" colspan="1"><abbrev xmlns:xlink="http://www.w3.org/1999/xlink" xlink:title="Afrotropical region" id="ABBRID0EQFDI" xlink:type="simple">AFR</abbrev>, <abbrev xmlns:xlink="http://www.w3.org/1999/xlink" xlink:title="Australian region" id="ABBRID0EUFDI" xlink:type="simple">AUS</abbrev>, <abbrev xmlns:xlink="http://www.w3.org/1999/xlink" xlink:title="Nearctic region" id="ABBRID0EYFDI" xlink:type="simple">NEA</abbrev>, <abbrev xmlns:xlink="http://www.w3.org/1999/xlink" xlink:title="Neotropical region" id="ABBRID0E3FDI" xlink:type="simple">NEO</abbrev>, <abbrev xmlns:xlink="http://www.w3.org/1999/xlink" xlink:title="Oriental region" id="ABBRID0EAGDI" xlink:type="simple">ORI</abbrev>, <abbrev xmlns:xlink="http://www.w3.org/1999/xlink" xlink:title="Palearctic region" id="ABBRID0EEGDI" xlink:type="simple">PAL</abbrev></td></tr><tr><td rowspan="1" colspan="1"><sup>*</sup><italic><tp:taxon-name><tp:taxon-name-part taxon-name-part-type="genus" reg="Rotaria">R.</tp:taxon-name-part> <tp:taxon-name-part taxon-name-part-type="species" reg="neptunoida">neptunoida</tp:taxon-name-part></tp:taxon-name></italic> Harring, 1913</td><td rowspan="1" colspan="1">GD16–17, 19</td><td rowspan="1" colspan="1"><abbrev xmlns:xlink="http://www.w3.org/1999/xlink" xlink:title="Afrotropical region" id="ABBRID0EAHDI" xlink:type="simple">AFR</abbrev>, <abbrev xmlns:xlink="http://www.w3.org/1999/xlink" xlink:title="Australian region" id="ABBRID0EEHDI" xlink:type="simple">AUS</abbrev>, <abbrev xmlns:xlink="http://www.w3.org/1999/xlink" xlink:title="Nearctic region" id="ABBRID0EIHDI" xlink:type="simple">NEA</abbrev>, <abbrev xmlns:xlink="http://www.w3.org/1999/xlink" xlink:title="Oriental region" id="ABBRID0EMHDI" xlink:type="simple">ORI</abbrev>, <abbrev xmlns:xlink="http://www.w3.org/1999/xlink" xlink:title="Palearctic region" id="ABBRID0EQHDI" xlink:type="simple">PAL</abbrev></td></tr><tr><td rowspan="1" colspan="1"><italic><tp:taxon-name><tp:taxon-name-part taxon-name-part-type="genus" reg="Rotaria">R.</tp:taxon-name-part> <tp:taxon-name-part taxon-name-part-type="species" reg="rotatoria">rotatoria</tp:taxon-name-part></tp:taxon-name></italic> (Pallas, 1766)</td><td rowspan="1" colspan="1">HN5, GD8, 18, SH1, 3</td><td rowspan="1" colspan="1"><abbrev xmlns:xlink="http://www.w3.org/1999/xlink" xlink:title="Afrotropical region" id="ABBRID0EKIDI" xlink:type="simple">AFR</abbrev>, <abbrev xmlns:xlink="http://www.w3.org/1999/xlink" xlink:title="Australian region" id="ABBRID0EOIDI" xlink:type="simple">AUS</abbrev>, <abbrev xmlns:xlink="http://www.w3.org/1999/xlink" xlink:title="Nearctic region" id="ABBRID0ESIDI" xlink:type="simple">NEA</abbrev>, <abbrev xmlns:xlink="http://www.w3.org/1999/xlink" xlink:title="Neotropical region" id="ABBRID0EWIDI" xlink:type="simple">NEO</abbrev>, <abbrev xmlns:xlink="http://www.w3.org/1999/xlink" xlink:title="Oriental region" id="ABBRID0E1IDI" xlink:type="simple">ORI</abbrev>, <abbrev xmlns:xlink="http://www.w3.org/1999/xlink" xlink:title="Palearctic region" id="ABBRID0E5IDI" xlink:type="simple">PAL</abbrev></td></tr><tr><td rowspan="1" colspan="1"><italic><tp:taxon-name><tp:taxon-name-part taxon-name-part-type="genus" reg="Rotaria">R.</tp:taxon-name-part> <tp:taxon-name-part taxon-name-part-type="species" reg="sordida">sordida</tp:taxon-name-part></tp:taxon-name></italic> (Western, 1893)</td><td rowspan="1" colspan="1">HN2, 8, YN2–3, GD13–14,26, JS1</td><td rowspan="1" colspan="1"><abbrev xmlns:xlink="http://www.w3.org/1999/xlink" xlink:title="Afrotropical region" id="ABBRID0EYJDI" xlink:type="simple">AFR</abbrev>, <abbrev xmlns:xlink="http://www.w3.org/1999/xlink" xlink:title="Australian region" id="ABBRID0E3JDI" xlink:type="simple">AUS</abbrev>, <abbrev xmlns:xlink="http://www.w3.org/1999/xlink" xlink:title="Nearctic region" id="ABBRID0EAKDI" xlink:type="simple">NEA</abbrev>, <abbrev xmlns:xlink="http://www.w3.org/1999/xlink" xlink:title="Neotropical region" id="ABBRID0EEKDI" xlink:type="simple">NEO</abbrev>, <abbrev xmlns:xlink="http://www.w3.org/1999/xlink" xlink:title="Oriental region" id="ABBRID0EIKDI" xlink:type="simple">ORI</abbrev>, <abbrev xmlns:xlink="http://www.w3.org/1999/xlink" xlink:title="Palearctic region" id="ABBRID0EMKDI" xlink:type="simple">PAL</abbrev></td></tr><tr><td rowspan="1" colspan="1"><italic><tp:taxon-name><tp:taxon-name-part taxon-name-part-type="genus" reg="Rotaria">R.</tp:taxon-name-part> <tp:taxon-name-part taxon-name-part-type="species" reg="tardigrada">tardigrada</tp:taxon-name-part></tp:taxon-name></italic> (Ehrenberg, 1830)</td><td rowspan="1" colspan="1">HN9</td><td rowspan="1" colspan="1"><abbrev xmlns:xlink="http://www.w3.org/1999/xlink" xlink:title="Afrotropical region" id="ABBRID0EGLDI" xlink:type="simple">AFR</abbrev>, <abbrev xmlns:xlink="http://www.w3.org/1999/xlink" xlink:title="Australian region" id="ABBRID0EKLDI" xlink:type="simple">AUS</abbrev>, <abbrev xmlns:xlink="http://www.w3.org/1999/xlink" xlink:title="Nearctic region" id="ABBRID0EOLDI" xlink:type="simple">NEA</abbrev>, <abbrev xmlns:xlink="http://www.w3.org/1999/xlink" xlink:title="Neotropical region" id="ABBRID0ESLDI" xlink:type="simple">NEO</abbrev>, <abbrev xmlns:xlink="http://www.w3.org/1999/xlink" xlink:title="Oriental region" id="ABBRID0EWLDI" xlink:type="simple">ORI</abbrev>, <abbrev xmlns:xlink="http://www.w3.org/1999/xlink" xlink:title="Palearctic region" id="ABBRID0E1LDI" xlink:type="simple">PAL</abbrev></td></tr><tr><td rowspan="1" colspan="1"><italic><tp:taxon-name><tp:taxon-name-part taxon-name-part-type="genus" reg="Rotaria">R.</tp:taxon-name-part> <tp:taxon-name-part taxon-name-part-type="species" reg="tridens">tridens</tp:taxon-name-part></tp:taxon-name></italic> (Montet, 1915)</td><td rowspan="1" colspan="1">HN6, 9, GD9, 12</td><td rowspan="1" colspan="1"><abbrev xmlns:xlink="http://www.w3.org/1999/xlink" xlink:title="Australian region" id="ABBRID0EUMDI" xlink:type="simple">AUS</abbrev>, <abbrev xmlns:xlink="http://www.w3.org/1999/xlink" xlink:title="Nearctic region" id="ABBRID0EYMDI" xlink:type="simple">NEA</abbrev>, <abbrev xmlns:xlink="http://www.w3.org/1999/xlink" xlink:title="Neotropical region" id="ABBRID0E3MDI" xlink:type="simple">NEO</abbrev>, PA<sup>L</sup>, <abbrev xmlns:xlink="http://www.w3.org/1999/xlink" xlink:title="Oriental region" id="ABBRID0ECNDI" xlink:type="simple">ORI</abbrev>#</td></tr></tbody></table><table-wrap-foot><fn><p>*: Taxa new for China, #: new for <abbrev xmlns:xlink="http://www.w3.org/1999/xlink" xlink:title="Oriental region" id="ABBRID0EKNDI" xlink:type="simple">ORI</abbrev>. Abbreviations: <abbrev xmlns:xlink="http://www.w3.org/1999/xlink" xlink:title="Afrotropical region" id="ABBRID0EONDI" xlink:type="simple">AFR</abbrev>: Afrotropical region; <abbrev xmlns:xlink="http://www.w3.org/1999/xlink" xlink:title="Antarctic region" id="ABBRID0ESNDI" xlink:type="simple">ANT</abbrev>: Antarctic region; <abbrev xmlns:xlink="http://www.w3.org/1999/xlink" xlink:title="Australian region" id="ABBRID0EWNDI" xlink:type="simple">AUS</abbrev>: Australian region; <abbrev xmlns:xlink="http://www.w3.org/1999/xlink" xlink:title="Nearctic region" id="ABBRID0E1NDI" xlink:type="simple">NEA</abbrev>: Nearctic region; <abbrev xmlns:xlink="http://www.w3.org/1999/xlink" xlink:title="Neotropical region" id="ABBRID0E5NDI" xlink:type="simple">NEO</abbrev>: Neotropical region; <abbrev xmlns:xlink="http://www.w3.org/1999/xlink" xlink:title="Oriental region" id="ABBRID0ECODI" xlink:type="simple">ORI</abbrev>: Oriental region; <abbrev xmlns:xlink="http://www.w3.org/1999/xlink" xlink:title="Pacific region" id="ABBRID0EGODI" xlink:type="simple">PAC</abbrev>: Pacific region; <abbrev xmlns:xlink="http://www.w3.org/1999/xlink" xlink:title="Palearctic region" id="ABBRID0EKODI" xlink:type="simple">PAL</abbrev>: Palearctic region. ‘cf.’ is retained for those taxa which have some differences from the nominate morphospecies, requiring further study. Locality codes see Table <xref ref-type="table" rid="T2">2</xref> for sampling information.</p></fn></table-wrap-foot></table-wrap><table-wrap id="T2" position="float" orientation="portrait"><label>Table 2.</label><caption><p>Sampling locality information of this survey.</p></caption><table id="TID0EYUAI" rules="all"><tbody><tr><th rowspan="1" colspan="1">Locality codes</th><th rowspan="1" colspan="1">Locality</th><th rowspan="1" colspan="1">Sampling date</th><th rowspan="1" colspan="1">Habitat</th><th rowspan="1" colspan="1">GPS coordinates</th><th rowspan="1" colspan="1">Elevation (m)</th></tr><tr><td rowspan="1" colspan="1">GD1</td><td rowspan="1" colspan="1">Chaozhou</td><td rowspan="1" colspan="1">18.08.2017</td><td rowspan="1" colspan="1">Moss on concrete</td><td rowspan="1" colspan="1">
                  <named-content xmlns:xlink="http://www.w3.org/1999/xlink" content-type="dwc:verbatimCoordinates" xlink:type="simple">
                    <named-content content-type="geo-json" specific-use="{&#34;type&#34;:&#34;Point&#34;,&#34;coordinates&#34;:[116.636706,23.970869]}" id="NCID0EN5AG" xlink:type="simple">23°58'15.13"N, 116°38'12.14"E</named-content>
                  </named-content>
                </td><td rowspan="1" colspan="1">1136</td></tr><tr><td rowspan="1" colspan="1">GD2</td><td rowspan="1" colspan="1">Chaozhou</td><td rowspan="1" colspan="1">18.08.2017</td><td rowspan="1" colspan="1">Moss on bark</td><td rowspan="1" colspan="1">
                  <named-content xmlns:xlink="http://www.w3.org/1999/xlink" content-type="dwc:verbatimCoordinates" xlink:type="simple">
                    <named-content content-type="geo-json" specific-use="{&#34;type&#34;:&#34;Point&#34;,&#34;coordinates&#34;:[116.636689,23.970814]}" id="NCID0EJ6AG" xlink:type="simple">23°58'14.93"N, 116°38'12.08E</named-content>
                  </named-content>
                </td><td rowspan="1" colspan="1">1139</td></tr><tr><td rowspan="1" colspan="1">GD3</td><td rowspan="1" colspan="1">Chaozhou</td><td rowspan="1" colspan="1">18.08.2017</td><td rowspan="1" colspan="1">Moss on rock</td><td rowspan="1" colspan="1">
                  <named-content xmlns:xlink="http://www.w3.org/1999/xlink" content-type="dwc:verbatimCoordinates" xlink:type="simple">
                    <named-content content-type="geo-json" specific-use="{&#34;type&#34;:&#34;Point&#34;,&#34;coordinates&#34;:[116.636697,23.970831]}" id="NCID0EFABG" xlink:type="simple">23°58'14.99"N, 116°38'12.11"E</named-content>
                  </named-content>
                </td><td rowspan="1" colspan="1">1138</td></tr><tr><td rowspan="1" colspan="1">GD4</td><td rowspan="1" colspan="1">Chaozhou</td><td rowspan="1" colspan="1">18.08.2017</td><td rowspan="1" colspan="1">Moss on soil</td><td rowspan="1" colspan="1">
                  <named-content xmlns:xlink="http://www.w3.org/1999/xlink" content-type="dwc:verbatimCoordinates" xlink:type="simple">
                    <named-content content-type="geo-json" specific-use="{&#34;type&#34;:&#34;Point&#34;,&#34;coordinates&#34;:[116.636692,23.970839]}" id="NCID0EBBBG" xlink:type="simple">23°58'15.02"N, 116°38'12.09"E</named-content>
                  </named-content>
                </td><td rowspan="1" colspan="1">1138</td></tr><tr><td rowspan="1" colspan="1">GD5</td><td rowspan="1" colspan="1">Chaozhou</td><td rowspan="1" colspan="1">18.08.2017</td><td rowspan="1" colspan="1">Moss on rock</td><td rowspan="1" colspan="1">
                  <named-content xmlns:xlink="http://www.w3.org/1999/xlink" content-type="dwc:verbatimCoordinates" xlink:type="simple">
                    <named-content content-type="geo-json" specific-use="{&#34;type&#34;:&#34;Point&#34;,&#34;coordinates&#34;:[116.616622,23.933158]}" id="NCID0E4BBG" xlink:type="simple">23°55'59.37"N, 116°36'59.84"E</named-content>
                  </named-content>
                </td><td rowspan="1" colspan="1">436</td></tr><tr><td rowspan="1" colspan="1">GD6</td><td rowspan="1" colspan="1">Guangzhou</td><td rowspan="1" colspan="1">05.11.2017</td><td rowspan="1" colspan="1">Dry moss on bark</td><td rowspan="1" colspan="1">
                  <named-content xmlns:xlink="http://www.w3.org/1999/xlink" content-type="dwc:verbatimCoordinates" xlink:type="simple">
                    <named-content content-type="geo-json" specific-use="{&#34;type&#34;:&#34;Point&#34;,&#34;coordinates&#34;:[113.239222,23.109753]}" id="NCID0EZCBG" xlink:type="simple">23°06'35.11"N, 113°14'21.20"E</named-content>
                  </named-content>
                </td><td rowspan="1" colspan="1">10</td></tr><tr><td rowspan="1" colspan="1">GD7</td><td rowspan="1" colspan="1">Guangzhou</td><td rowspan="1" colspan="1">20.09.2017</td><td rowspan="1" colspan="1">Lotus pond</td><td rowspan="1" colspan="1">
                  <named-content xmlns:xlink="http://www.w3.org/1999/xlink" content-type="dwc:verbatimCoordinates" xlink:type="simple">
                    <named-content content-type="geo-json" specific-use="{&#34;type&#34;:&#34;Point&#34;,&#34;coordinates&#34;:[113.344289,23.131889]}" id="NCID0EVDBG" xlink:type="simple">23°07'54.80"N, 113°20'39.44"E</named-content>
                  </named-content>
                </td><td rowspan="1" colspan="1">16</td></tr><tr><td rowspan="1" colspan="1">GD8</td><td rowspan="1" colspan="1">Guangzhou</td><td rowspan="1" colspan="1">05.11.2017</td><td rowspan="1" colspan="1">Lotus pond</td><td rowspan="1" colspan="1">
                  <named-content xmlns:xlink="http://www.w3.org/1999/xlink" content-type="dwc:verbatimCoordinates" xlink:type="simple">
                    <named-content content-type="geo-json" specific-use="{&#34;type&#34;:&#34;Point&#34;,&#34;coordinates&#34;:[113.344289,23.131889]}" id="NCID0EREBG" xlink:type="simple">23°07'54.80"N, 113°20'39.44"E</named-content>
                  </named-content>
                </td><td rowspan="1" colspan="1">16</td></tr><tr><td rowspan="1" colspan="1">GD9</td><td rowspan="1" colspan="1">Guangzhou</td><td rowspan="1" colspan="1">25.10.2018</td><td rowspan="1" colspan="1">Lotus pond</td><td rowspan="1" colspan="1">
                  <named-content xmlns:xlink="http://www.w3.org/1999/xlink" content-type="dwc:verbatimCoordinates" xlink:type="simple">
                    <named-content content-type="geo-json" specific-use="{&#34;type&#34;:&#34;Point&#34;,&#34;coordinates&#34;:[113.344289,23.131889]}" id="NCID0ENFBG" xlink:type="simple">23°07'54.80"N, 113°20'39.44"E</named-content>
                  </named-content>
                </td><td rowspan="1" colspan="1">16</td></tr><tr><td rowspan="1" colspan="1">GD10</td><td rowspan="1" colspan="1">Guangzhou</td><td rowspan="1" colspan="1">11.06.2018</td><td rowspan="1" colspan="1">Moss on concrete</td><td rowspan="1" colspan="1">
                  <named-content xmlns:xlink="http://www.w3.org/1999/xlink" content-type="dwc:verbatimCoordinates" xlink:type="simple">
                    <named-content content-type="geo-json" specific-use="{&#34;type&#34;:&#34;Point&#34;,&#34;coordinates&#34;:[113.344114,23.133692]}" id="NCID0EJGBG" xlink:type="simple">23°08'1.29"N, 113°20'38.81"E</named-content>
                  </named-content>
                </td><td rowspan="1" colspan="1">15</td></tr><tr><td rowspan="1" colspan="1">GD11</td><td rowspan="1" colspan="1">Guangzhou</td><td rowspan="1" colspan="1">11.06.2018</td><td rowspan="1" colspan="1">Soil</td><td rowspan="1" colspan="1">
                  <named-content xmlns:xlink="http://www.w3.org/1999/xlink" content-type="dwc:verbatimCoordinates" xlink:type="simple">
                    <named-content content-type="geo-json" specific-use="{&#34;type&#34;:&#34;Point&#34;,&#34;coordinates&#34;:[113.343736,23.131081]}" id="NCID0EFHBG" xlink:type="simple">23°07'51.89"N, 113°20'37.45"E</named-content>
                  </named-content>
                </td><td rowspan="1" colspan="1">18</td></tr><tr><td rowspan="1" colspan="1">GD12</td><td rowspan="1" colspan="1">Haiou island</td><td rowspan="1" colspan="1">28.10.2017</td><td rowspan="1" colspan="1">Water hyacinth root in brackish water</td><td rowspan="1" colspan="1">
                  <named-content xmlns:xlink="http://www.w3.org/1999/xlink" content-type="dwc:verbatimCoordinates" xlink:type="simple">
                    <named-content content-type="geo-json" specific-use="{&#34;type&#34;:&#34;Point&#34;,&#34;coordinates&#34;:[113.511375,22.973156]}" id="NCID0EBIBG" xlink:type="simple">22°58'23.36"N, 113°30'40.95"E</named-content>
                  </named-content>
                </td><td rowspan="1" colspan="1">4</td></tr><tr><td rowspan="1" colspan="1">GD13</td><td rowspan="1" colspan="1">Guangzhou</td><td rowspan="1" colspan="1">13.06.2018</td><td rowspan="1" colspan="1">Bamboo leaf litter</td><td rowspan="1" colspan="1">
                  <named-content xmlns:xlink="http://www.w3.org/1999/xlink" content-type="dwc:verbatimCoordinates" xlink:type="simple">
                    <named-content content-type="geo-json" specific-use="{&#34;type&#34;:&#34;Point&#34;,&#34;coordinates&#34;:[113.439781,23.301144]}" id="NCID0E4IBG" xlink:type="simple">23°18'4.12"N, 113°26'23.21"E</named-content>
                  </named-content>
                </td><td rowspan="1" colspan="1">214</td></tr><tr><td rowspan="1" colspan="1">GD14</td><td rowspan="1" colspan="1">Guangzhou</td><td rowspan="1" colspan="1">13.06.2018</td><td rowspan="1" colspan="1">Bamboo leaf litter</td><td rowspan="1" colspan="1">
                  <named-content xmlns:xlink="http://www.w3.org/1999/xlink" content-type="dwc:verbatimCoordinates" xlink:type="simple">
                    <named-content content-type="geo-json" specific-use="{&#34;type&#34;:&#34;Point&#34;,&#34;coordinates&#34;:[113.448928,23.305275]}" id="NCID0EZJBG" xlink:type="simple">23°18'18.99"N, 113°26'56.14"E</named-content>
                  </named-content>
                </td><td rowspan="1" colspan="1">152</td></tr><tr><td rowspan="1" colspan="1">GD15</td><td rowspan="1" colspan="1">Guangzhou</td><td rowspan="1" colspan="1">20.06.2017</td><td rowspan="1" colspan="1">Bottom of lotic water</td><td rowspan="1" colspan="1">
                  <named-content xmlns:xlink="http://www.w3.org/1999/xlink" content-type="dwc:verbatimCoordinates" xlink:type="simple">
                    <named-content content-type="geo-json" specific-use="{&#34;type&#34;:&#34;Point&#34;,&#34;coordinates&#34;:[113.440964,23.300164]}" id="NCID0EVKBG" xlink:type="simple">23°18'0.59"N, 113°26'27.47"E</named-content>
                  </named-content>
                </td><td rowspan="1" colspan="1">226</td></tr><tr><td rowspan="1" colspan="1">GD16</td><td rowspan="1" colspan="1">Guangzhou</td><td rowspan="1" colspan="1">26.10.2018</td><td rowspan="1" colspan="1">Urban river</td><td rowspan="1" colspan="1">
                  <named-content xmlns:xlink="http://www.w3.org/1999/xlink" content-type="dwc:verbatimCoordinates" xlink:type="simple">
                    <named-content content-type="geo-json" specific-use="{&#34;type&#34;:&#34;Point&#34;,&#34;coordinates&#34;:[113.407389,23.058056]}" id="NCID0ERLBG" xlink:type="simple">23°03'29.0"N, 113°24' 26.6"E</named-content>
                  </named-content>
                </td><td rowspan="1" colspan="1">0.75</td></tr><tr><td rowspan="1" colspan="1">GD17</td><td rowspan="1" colspan="1">Nanao island</td><td rowspan="1" colspan="1">22.04.2018</td><td rowspan="1" colspan="1">Puddle</td><td rowspan="1" colspan="1">
                  <named-content xmlns:xlink="http://www.w3.org/1999/xlink" content-type="dwc:verbatimCoordinates" xlink:type="simple">
                    <named-content content-type="geo-json" specific-use="{&#34;type&#34;:&#34;Point&#34;,&#34;coordinates&#34;:[117.030433,23.429133]}" id="NCID0ENMBG" xlink:type="simple">23°25'44.88"N, 117°01'49.56"E</named-content>
                  </named-content>
                </td><td rowspan="1" colspan="1">108</td></tr><tr><td rowspan="1" colspan="1">GD18</td><td rowspan="1" colspan="1">Nanao island</td><td rowspan="1" colspan="1">09.01.2018</td><td rowspan="1" colspan="1"><italic><tp:taxon-name><tp:taxon-name-part taxon-name-part-type="genus" reg="Gracilaria">Gracilaria</tp:taxon-name-part> <tp:taxon-name-part taxon-name-part-type="species" reg="lichenoides">lichenoides</tp:taxon-name-part></tp:taxon-name></italic> in brackish pond</td><td rowspan="1" colspan="1">
                  <named-content xmlns:xlink="http://www.w3.org/1999/xlink" content-type="dwc:verbatimCoordinates" xlink:type="simple">
                    <named-content content-type="geo-json" specific-use="{&#34;type&#34;:&#34;Point&#34;,&#34;coordinates&#34;:[117.125375,23.455036]}" id="NCID0EVNBG" xlink:type="simple">23°27‘18.13“N, 117°7'31.35"E</named-content>
                  </named-content>
                </td><td rowspan="1" colspan="1">170</td></tr><tr><td rowspan="1" colspan="1">GD19</td><td rowspan="1" colspan="1">Nanao island</td><td rowspan="1" colspan="1">22.04.2018</td><td rowspan="1" colspan="1">Lotic water</td><td rowspan="1" colspan="1">
                  <named-content xmlns:xlink="http://www.w3.org/1999/xlink" content-type="dwc:verbatimCoordinates" xlink:type="simple">
                    <named-content content-type="geo-json" specific-use="{&#34;type&#34;:&#34;Point&#34;,&#34;coordinates&#34;:[117.089706,23.443969]}" id="NCID0EROBG" xlink:type="simple">23°26'38.29"N, 117°05'22.94"E</named-content>
                  </named-content>
                </td><td rowspan="1" colspan="1">124</td></tr><tr><td rowspan="1" colspan="1">GD20</td><td rowspan="1" colspan="1">Qingyuan</td><td rowspan="1" colspan="1">12.05.2018</td><td rowspan="1" colspan="1">Moss on concrete</td><td rowspan="1" colspan="1">
                  <named-content xmlns:xlink="http://www.w3.org/1999/xlink" content-type="dwc:verbatimCoordinates" xlink:type="simple">
                    <named-content content-type="geo-json" specific-use="{&#34;type&#34;:&#34;Point&#34;,&#34;coordinates&#34;:[112.599172,24.612981]}" id="NCID0ENPBG" xlink:type="simple">24°36'46.73"N, 112°35'57.02"E</named-content>
                  </named-content>
                </td><td rowspan="1" colspan="1">237</td></tr><tr><td rowspan="1" colspan="1">GD21</td><td rowspan="1" colspan="1">Qingyuan</td><td rowspan="1" colspan="1">12.05.2018</td><td rowspan="1" colspan="1">Moss on concrete</td><td rowspan="1" colspan="1">
                  <named-content xmlns:xlink="http://www.w3.org/1999/xlink" content-type="dwc:verbatimCoordinates" xlink:type="simple">
                    <named-content content-type="geo-json" specific-use="{&#34;type&#34;:&#34;Point&#34;,&#34;coordinates&#34;:[112.597253,24.611311]}" id="NCID0EJQBG" xlink:type="simple">24°36'40.72"N, 112°35'50.11"E</named-content>
                  </named-content>
                </td><td rowspan="1" colspan="1">143</td></tr><tr><td rowspan="1" colspan="1">GD22</td><td rowspan="1" colspan="1">Qingyuan</td><td rowspan="1" colspan="1">12.05.2018</td><td rowspan="1" colspan="1">Moss on soil</td><td rowspan="1" colspan="1">
                  <named-content xmlns:xlink="http://www.w3.org/1999/xlink" content-type="dwc:verbatimCoordinates" xlink:type="simple">
                    <named-content content-type="geo-json" specific-use="{&#34;type&#34;:&#34;Point&#34;,&#34;coordinates&#34;:[112.602572,24.611233]}" id="NCID0EFRBG" xlink:type="simple">24°36'40.44"N, 112°36'9.26"E</named-content>
                  </named-content>
                </td><td rowspan="1" colspan="1">142</td></tr><tr><td rowspan="1" colspan="1">GD23</td><td rowspan="1" colspan="1">Qingyuan</td><td rowspan="1" colspan="1">12.05.2018</td><td rowspan="1" colspan="1">Moss on bark</td><td rowspan="1" colspan="1">
                  <named-content xmlns:xlink="http://www.w3.org/1999/xlink" content-type="dwc:verbatimCoordinates" xlink:type="simple">
                    <named-content content-type="geo-json" specific-use="{&#34;type&#34;:&#34;Point&#34;,&#34;coordinates&#34;:[112.602572,24.611469]}" id="NCID0EBSBG" xlink:type="simple">24°36'41.29"N, 112°36'9.26"E</named-content>
                  </named-content>
                </td><td rowspan="1" colspan="1">175</td></tr><tr><td rowspan="1" colspan="1">GD24</td><td rowspan="1" colspan="1">Qiao island</td><td rowspan="1" colspan="1">29.10.2017</td><td rowspan="1" colspan="1">Bottom of brackish pool in mangrove</td><td rowspan="1" colspan="1">
                  <named-content xmlns:xlink="http://www.w3.org/1999/xlink" content-type="dwc:verbatimCoordinates" xlink:type="simple">
                    <named-content content-type="geo-json" specific-use="{&#34;type&#34;:&#34;Point&#34;,&#34;coordinates&#34;:[117.100997,23.459003]}" id="NCID0E4SBG" xlink:type="simple">23°27'32.41"N, 117°06'3.59"E</named-content>
                  </named-content>
                </td><td rowspan="1" colspan="1">53</td></tr><tr><td rowspan="1" colspan="1">GD25</td><td rowspan="1" colspan="1">Nanao island</td><td rowspan="1" colspan="1">18.11.2018</td><td rowspan="1" colspan="1">Leaf litter</td><td rowspan="1" colspan="1">
                  <named-content xmlns:xlink="http://www.w3.org/1999/xlink" content-type="dwc:verbatimCoordinates" xlink:type="simple">
                    <named-content content-type="geo-json" specific-use="{&#34;type&#34;:&#34;Point&#34;,&#34;coordinates&#34;:[113.630981,22.428458]}" id="NCID0EZTBG" xlink:type="simple">22°25'42.45"N, 113°37'51.53"E</named-content>
                  </named-content>
                </td><td rowspan="1" colspan="1">137</td></tr><tr><td rowspan="1" colspan="1">GD26</td><td rowspan="1" colspan="1">Nanao island</td><td rowspan="1" colspan="1">18.11.2018</td><td rowspan="1" colspan="1">Leaf litter</td><td rowspan="1" colspan="1">
                  <named-content xmlns:xlink="http://www.w3.org/1999/xlink" content-type="dwc:verbatimCoordinates" xlink:type="simple">
                    <named-content content-type="geo-json" specific-use="{&#34;type&#34;:&#34;Point&#34;,&#34;coordinates&#34;:[117.125375,23.455036]}" id="NCID0EVUBG" xlink:type="simple">23°27‘18.13“N, 117°7'31.35"E</named-content>
                  </named-content>
                </td><td rowspan="1" colspan="1">9</td></tr><tr><td rowspan="1" colspan="1">GS1</td><td rowspan="1" colspan="1">Lanzhou</td><td rowspan="1" colspan="1">07.06.2018</td><td rowspan="1" colspan="1">Wet moss near pond</td><td rowspan="1" colspan="1">
                  <named-content xmlns:xlink="http://www.w3.org/1999/xlink" content-type="dwc:verbatimCoordinates" xlink:type="simple">
                    <named-content content-type="geo-json" specific-use="{&#34;type&#34;:&#34;Point&#34;,&#34;coordinates&#34;:[103.694772,36.140433]}" id="NCID0ERVBG" xlink:type="simple">36°08'25.56"N, 103°41'41.18"E</named-content>
                  </named-content>
                </td><td rowspan="1" colspan="1">1615</td></tr><tr><td rowspan="1" colspan="1">GZ1</td><td rowspan="1" colspan="1">Guiyang</td><td rowspan="1" colspan="1">24.08.2017</td><td rowspan="1" colspan="1">Moss on rock</td><td rowspan="1" colspan="1">
                  <named-content xmlns:xlink="http://www.w3.org/1999/xlink" content-type="dwc:verbatimCoordinates" xlink:type="simple">
                    <named-content content-type="geo-json" specific-use="{&#34;type&#34;:&#34;Point&#34;,&#34;coordinates&#34;:[106.686219,26.600486]}" id="NCID0ENWBG" xlink:type="simple">26°36'1.75"N, 106°41'10.39"E</named-content>
                  </named-content>
                </td><td rowspan="1" colspan="1">1213</td></tr><tr><td rowspan="1" colspan="1">GZ2</td><td rowspan="1" colspan="1">Guiyang</td><td rowspan="1" colspan="1">24.08.2017</td><td rowspan="1" colspan="1">Moss on rock</td><td rowspan="1" colspan="1">
                  <named-content xmlns:xlink="http://www.w3.org/1999/xlink" content-type="dwc:verbatimCoordinates" xlink:type="simple">
                    <named-content content-type="geo-json" specific-use="{&#34;type&#34;:&#34;Point&#34;,&#34;coordinates&#34;:[105.882192,26.097983]}" id="NCID0EJXBG" xlink:type="simple">26°05'52.74"N, 105°52'55.89"E</named-content>
                  </named-content>
                </td><td rowspan="1" colspan="1">1170</td></tr><tr><td rowspan="1" colspan="1">HN1</td><td rowspan="1" colspan="1">Changde</td><td rowspan="1" colspan="1">20.06.2017</td><td rowspan="1" colspan="1">Moss on rock</td><td rowspan="1" colspan="1">
                  <named-content xmlns:xlink="http://www.w3.org/1999/xlink" content-type="dwc:verbatimCoordinates" xlink:type="simple">
                    <named-content content-type="geo-json" specific-use="{&#34;type&#34;:&#34;Point&#34;,&#34;coordinates&#34;:[111.670278,29.052778]}" id="NCID0EFYBG" xlink:type="simple">29°3'10.0"N, 111°40'13"E</named-content>
                  </named-content>
                </td><td rowspan="1" colspan="1">31</td></tr><tr><td rowspan="1" colspan="1">HN2</td><td rowspan="1" colspan="1">Changde</td><td rowspan="1" colspan="1">15.09.2017</td><td rowspan="1" colspan="1">Moss on rock</td><td rowspan="1" colspan="1">
                  <named-content xmlns:xlink="http://www.w3.org/1999/xlink" content-type="dwc:verbatimCoordinates" xlink:type="simple">
                    <named-content content-type="geo-json" specific-use="{&#34;type&#34;:&#34;Point&#34;,&#34;coordinates&#34;:[111.670278,29.052778]}" id="NCID0EBZBG" xlink:type="simple">29°3'10.0"N, 111°40'13"E</named-content>
                  </named-content>
                </td><td rowspan="1" colspan="1">31</td></tr><tr><td rowspan="1" colspan="1">HN3</td><td rowspan="1" colspan="1">Changde</td><td rowspan="1" colspan="1">11.12.2017</td><td rowspan="1" colspan="1">Moss on rock</td><td rowspan="1" colspan="1">
                  <named-content xmlns:xlink="http://www.w3.org/1999/xlink" content-type="dwc:verbatimCoordinates" xlink:type="simple">
                    <named-content content-type="geo-json" specific-use="{&#34;type&#34;:&#34;Point&#34;,&#34;coordinates&#34;:[111.670278,29.052778]}" id="NCID0E4ZBG" xlink:type="simple">29°3'10.0"N, 111°40'13"E</named-content>
                  </named-content>
                </td><td rowspan="1" colspan="1">31</td></tr><tr><td rowspan="1" colspan="1">HN4</td><td rowspan="1" colspan="1">Changde</td><td rowspan="1" colspan="1">12.03.2018</td><td rowspan="1" colspan="1">Moss on rock</td><td rowspan="1" colspan="1">
                  <named-content xmlns:xlink="http://www.w3.org/1999/xlink" content-type="dwc:verbatimCoordinates" xlink:type="simple">
                    <named-content content-type="geo-json" specific-use="{&#34;type&#34;:&#34;Point&#34;,&#34;coordinates&#34;:[111.670278,29.052778]}" id="NCID0EZ1BG" xlink:type="simple">29°3'10.0"N, 111°40'13"E</named-content>
                  </named-content>
                </td><td rowspan="1" colspan="1">31</td></tr><tr><td rowspan="1" colspan="1">HN5</td><td rowspan="1" colspan="1">Changde</td><td rowspan="1" colspan="1">11.12.2017</td><td rowspan="1" colspan="1">Aquatic plant</td><td rowspan="1" colspan="1">
                  <named-content xmlns:xlink="http://www.w3.org/1999/xlink" content-type="dwc:verbatimCoordinates" xlink:type="simple">
                    <named-content content-type="geo-json" specific-use="{&#34;type&#34;:&#34;Point&#34;,&#34;coordinates&#34;:[111.709264,29.039858]}" id="NCID0EV2BG" xlink:type="simple">29°02'23.49"N, 111°42'33.35"E</named-content>
                  </named-content>
                </td><td rowspan="1" colspan="1">35</td></tr><tr><td rowspan="1" colspan="1">HN6</td><td rowspan="1" colspan="1">Changde</td><td rowspan="1" colspan="1">12.12.2017</td><td rowspan="1" colspan="1"><italic><tp:taxon-name><tp:taxon-name-part taxon-name-part-type="genus" reg="Lemna">Lemna</tp:taxon-name-part> <tp:taxon-name-part taxon-name-part-type="species" reg="minor">minor</tp:taxon-name-part></tp:taxon-name></italic> in river</td><td rowspan="1" colspan="1">
                  <named-content xmlns:xlink="http://www.w3.org/1999/xlink" content-type="dwc:verbatimCoordinates" xlink:type="simple">
                    <named-content content-type="geo-json" specific-use="{&#34;type&#34;:&#34;Point&#34;,&#34;coordinates&#34;:[111.663611,29.122222]}" id="NCID0E43BG" xlink:type="simple">29°7'20.0"N, 111°39'49"E</named-content>
                  </named-content>
                </td><td rowspan="1" colspan="1">57</td></tr><tr><td rowspan="1" colspan="1">HN7</td><td rowspan="1" colspan="1">Changde</td><td rowspan="1" colspan="1">15.09.2017</td><td rowspan="1" colspan="1">Water sample from a pond</td><td rowspan="1" colspan="1">
                  <named-content xmlns:xlink="http://www.w3.org/1999/xlink" content-type="dwc:verbatimCoordinates" xlink:type="simple">
                    <named-content content-type="geo-json" specific-use="{&#34;type&#34;:&#34;Point&#34;,&#34;coordinates&#34;:[111.670278,29.052778]}" id="NCID0EZ4BG" xlink:type="simple">29°3'10"N, 111°40'13.0"E</named-content>
                  </named-content>
                </td><td rowspan="1" colspan="1">30</td></tr><tr><td rowspan="1" colspan="1">HN8</td><td rowspan="1" colspan="1">Changde</td><td rowspan="1" colspan="1">12.03.2018</td><td rowspan="1" colspan="1">Moss on soil</td><td rowspan="1" colspan="1">
                  <named-content xmlns:xlink="http://www.w3.org/1999/xlink" content-type="dwc:verbatimCoordinates" xlink:type="simple">
                    <named-content content-type="geo-json" specific-use="{&#34;type&#34;:&#34;Point&#34;,&#34;coordinates&#34;:[111.670192,29.053828]}" id="NCID0EV5BG" xlink:type="simple">29°03'13.78"N, 111°40'12.69"E</named-content>
                  </named-content>
                </td><td rowspan="1" colspan="1">31</td></tr><tr><td rowspan="1" colspan="1">HN9</td><td rowspan="1" colspan="1">Changde</td><td rowspan="1" colspan="1">11.12.2017</td><td rowspan="1" colspan="1">Lotus pond</td><td rowspan="1" colspan="1">
                  <named-content xmlns:xlink="http://www.w3.org/1999/xlink" content-type="dwc:verbatimCoordinates" xlink:type="simple">
                    <named-content content-type="geo-json" specific-use="{&#34;type&#34;:&#34;Point&#34;,&#34;coordinates&#34;:[111.666092,29.051022]}" id="NCID0ER6BG" xlink:type="simple">29°03'3.68"N, 111°39'57.93"E</named-content>
                  </named-content>
                </td><td rowspan="1" colspan="1">35</td></tr><tr><td rowspan="1" colspan="1">JS1</td><td rowspan="1" colspan="1">Nanjing</td><td rowspan="1" colspan="1">15.08.2018</td><td rowspan="1" colspan="1">Bamboo leaf litter</td><td rowspan="1" colspan="1">
                  <named-content xmlns:xlink="http://www.w3.org/1999/xlink" content-type="dwc:verbatimCoordinates" xlink:type="simple">
                    <named-content content-type="geo-json" specific-use="{&#34;type&#34;:&#34;Point&#34;,&#34;coordinates&#34;:[118.757631,32.057953]}" id="NCID0EOAAI" xlink:type="simple">32°3'28.63"N, 118°45'27.47"E</named-content>
                  </named-content>
                </td><td rowspan="1" colspan="1">39</td></tr><tr><td rowspan="1" colspan="1">JS2</td><td rowspan="1" colspan="1">Nanjing</td><td rowspan="1" colspan="1">15.08.2018</td><td rowspan="1" colspan="1">Moss with leaf litter</td><td rowspan="1" colspan="1">
                  <named-content xmlns:xlink="http://www.w3.org/1999/xlink" content-type="dwc:verbatimCoordinates" xlink:type="simple">
                    <named-content content-type="geo-json" specific-use="{&#34;type&#34;:&#34;Point&#34;,&#34;coordinates&#34;:[118.756811,32.057831]}" id="NCID0EKBAI" xlink:type="simple">32°3'28.19"N, 118°45'24.52"E</named-content>
                  </named-content>
                </td><td rowspan="1" colspan="1">34</td></tr><tr><td rowspan="1" colspan="1">NX1</td><td rowspan="1" colspan="1">Yinchuan</td><td rowspan="1" colspan="1">02.07.2018</td><td rowspan="1" colspan="1">Moss from dessert (32 °C of soil surface)</td><td rowspan="1" colspan="1">
                  <named-content xmlns:xlink="http://www.w3.org/1999/xlink" content-type="dwc:verbatimCoordinates" xlink:type="simple">
                    <named-content content-type="geo-json" specific-use="{&#34;type&#34;:&#34;Point&#34;,&#34;coordinates&#34;:[106.533436,38.562606]}" id="NCID0EGCAI" xlink:type="simple">38°33'45.38"N, 106°32'0.37"E</named-content>
                  </named-content>
                </td><td rowspan="1" colspan="1">1128</td></tr><tr><td rowspan="1" colspan="1">NX2</td><td rowspan="1" colspan="1">Yinchuan</td><td rowspan="1" colspan="1">01.07.2018</td><td rowspan="1" colspan="1">Extremely dry <italic><tp:taxon-name><tp:taxon-name-part taxon-name-part-type="genus" reg="Juniperus">Juniperus</tp:taxon-name-part></tp:taxon-name></italic> litter</td><td rowspan="1" colspan="1">
                  <named-content xmlns:xlink="http://www.w3.org/1999/xlink" content-type="dwc:verbatimCoordinates" xlink:type="simple">
                    <named-content content-type="geo-json" specific-use="{&#34;type&#34;:&#34;Point&#34;,&#34;coordinates&#34;:[106.200278,38.489444]}" id="NCID0EKDAI" xlink:type="simple">38°29'22"N, 106°12'1"E</named-content>
                  </named-content>
                </td><td rowspan="1" colspan="1">1109</td></tr><tr><td rowspan="1" colspan="1">QH1</td><td rowspan="1" colspan="1">Qinghai lake</td><td rowspan="1" colspan="1">09.06.2018</td><td rowspan="1" colspan="1">Wet moss on bark</td><td rowspan="1" colspan="1">
                  <named-content xmlns:xlink="http://www.w3.org/1999/xlink" content-type="dwc:verbatimCoordinates" xlink:type="simple">
                    <named-content content-type="geo-json" specific-use="{&#34;type&#34;:&#34;Point&#34;,&#34;coordinates&#34;:[101.105275,36.796142]}" id="NCID0EGEAI" xlink:type="simple">36°47'46.11"N, 101°06'18.99"E</named-content>
                  </named-content>
                </td><td rowspan="1" colspan="1">2850</td></tr><tr><td rowspan="1" colspan="1">SC1</td><td rowspan="1" colspan="1">Wawu mountain</td><td rowspan="1" colspan="1">23.08.2017</td><td rowspan="1" colspan="1">Wet moss on bark</td><td rowspan="1" colspan="1">
                  <named-content xmlns:xlink="http://www.w3.org/1999/xlink" content-type="dwc:verbatimCoordinates" xlink:type="simple">
                    <named-content content-type="geo-json" specific-use="{&#34;type&#34;:&#34;Point&#34;,&#34;coordinates&#34;:[102.948311,29.670906]}" id="NCID0ECFAI" xlink:type="simple">29°40'15.26"N, 102°56'53.92"E</named-content>
                  </named-content>
                </td><td rowspan="1" colspan="1">2105</td></tr><tr><td rowspan="1" colspan="1">SC2</td><td rowspan="1" colspan="1">Wawu mountain</td><td rowspan="1" colspan="1">23.08.2017</td><td rowspan="1" colspan="1">Wet moss on bark</td><td rowspan="1" colspan="1">
                  <named-content xmlns:xlink="http://www.w3.org/1999/xlink" content-type="dwc:verbatimCoordinates" xlink:type="simple">
                    <named-content content-type="geo-json" specific-use="{&#34;type&#34;:&#34;Point&#34;,&#34;coordinates&#34;:[102.948311,29.669544]}" id="NCID0E5FAI" xlink:type="simple">29°40'10.36"N, 102°56'53.92"E</named-content>
                  </named-content>
                </td><td rowspan="1" colspan="1">2105</td></tr><tr><td rowspan="1" colspan="1">SC3</td><td rowspan="1" colspan="1">Wawu mountain</td><td rowspan="1" colspan="1">23.08.2017</td><td rowspan="1" colspan="1">Wet moss on bark</td><td rowspan="1" colspan="1">
                  <named-content xmlns:xlink="http://www.w3.org/1999/xlink" content-type="dwc:verbatimCoordinates" xlink:type="simple">
                    <named-content content-type="geo-json" specific-use="{&#34;type&#34;:&#34;Point&#34;,&#34;coordinates&#34;:[102.948311,29.669544]}" id="NCID0E1GAI" xlink:type="simple">29°40'10.36"N, 102°56'53.92"E</named-content>
                  </named-content>
                </td><td rowspan="1" colspan="1">2100</td></tr><tr><td rowspan="1" colspan="1">SH1</td><td rowspan="1" colspan="1">Chongming island</td><td rowspan="1" colspan="1">29.12.2017</td><td rowspan="1" colspan="1">Aquatic plants in brackish water</td><td rowspan="1" colspan="1">
                  <named-content xmlns:xlink="http://www.w3.org/1999/xlink" content-type="dwc:verbatimCoordinates" xlink:type="simple">
                    <named-content content-type="geo-json" specific-use="{&#34;type&#34;:&#34;Point&#34;,&#34;coordinates&#34;:[121.934528,31.519306]}" id="NCID0EWHAI" xlink:type="simple">31°31'9.5"N, 121°56'4.3"E</named-content>
                  </named-content>
                </td><td rowspan="1" colspan="1">3</td></tr><tr><td rowspan="1" colspan="1">SH2</td><td rowspan="1" colspan="1">Chongming island</td><td rowspan="1" colspan="1">29.12.2017</td><td rowspan="1" colspan="1">Moss on soil in brackish marsh</td><td rowspan="1" colspan="1">
                  <named-content xmlns:xlink="http://www.w3.org/1999/xlink" content-type="dwc:verbatimCoordinates" xlink:type="simple">
                    <named-content content-type="geo-json" specific-use="{&#34;type&#34;:&#34;Point&#34;,&#34;coordinates&#34;:[121.922417,31.498333]}" id="NCID0ESIAI" xlink:type="simple">31°29'54"N, 121°55'20.7"E</named-content>
                  </named-content>
                </td><td rowspan="1" colspan="1">3</td></tr><tr><td rowspan="1" colspan="1">SH3</td><td rowspan="1" colspan="1">Chongming island</td><td rowspan="1" colspan="1">29.12.2017</td><td rowspan="1" colspan="1">Reed root in brackish water</td><td rowspan="1" colspan="1">
                  <named-content xmlns:xlink="http://www.w3.org/1999/xlink" content-type="dwc:verbatimCoordinates" xlink:type="simple">
                    <named-content content-type="geo-json" specific-use="{&#34;type&#34;:&#34;Point&#34;,&#34;coordinates&#34;:[121.957750,31.512194]}" id="NCID0EOJAI" xlink:type="simple">31°30'43.9"N, 121°57'27.9"E</named-content>
                  </named-content>
                </td><td rowspan="1" colspan="1">3</td></tr><tr><td rowspan="1" colspan="1">SH4</td><td rowspan="1" colspan="1">Chongming island</td><td rowspan="1" colspan="1">29.12.2017</td><td rowspan="1" colspan="1">Aquatic plants in brackish water</td><td rowspan="1" colspan="1">
                  <named-content xmlns:xlink="http://www.w3.org/1999/xlink" content-type="dwc:verbatimCoordinates" xlink:type="simple">
                    <named-content content-type="geo-json" specific-use="{&#34;type&#34;:&#34;Point&#34;,&#34;coordinates&#34;:[121.917528,31.517472]}" id="NCID0EKKAI" xlink:type="simple">31°31'2.9"N, 121°55'3.1"E</named-content>
                  </named-content>
                </td><td rowspan="1" colspan="1">2</td></tr><tr><td rowspan="1" colspan="1">YN1</td><td rowspan="1" colspan="1">Kunming</td><td rowspan="1" colspan="1">01.06.2018</td><td rowspan="1" colspan="1">Moss on concrete</td><td rowspan="1" colspan="1">
                  <named-content xmlns:xlink="http://www.w3.org/1999/xlink" content-type="dwc:verbatimCoordinates" xlink:type="simple">
                    <named-content content-type="geo-json" specific-use="{&#34;type&#34;:&#34;Point&#34;,&#34;coordinates&#34;:[102.702389,25.055694]}" id="NCID0EGLAI" xlink:type="simple">25°3'20.5"N, 102°42'8.6"E</named-content>
                  </named-content>
                </td><td rowspan="1" colspan="1">1889</td></tr><tr><td rowspan="1" colspan="1">YN2</td><td rowspan="1" colspan="1">Kunming</td><td rowspan="1" colspan="1">01.06.2018</td><td rowspan="1" colspan="1">Moss on soil</td><td rowspan="1" colspan="1">
                  <named-content xmlns:xlink="http://www.w3.org/1999/xlink" content-type="dwc:verbatimCoordinates" xlink:type="simple">
                    <named-content content-type="geo-json" specific-use="{&#34;type&#34;:&#34;Point&#34;,&#34;coordinates&#34;:[102.701417,25.050611]}" id="NCID0ECMAI" xlink:type="simple">25°3‘2.2"N, 102°42'5.1"E</named-content>
                  </named-content>
                </td><td rowspan="1" colspan="1">1908</td></tr><tr><td rowspan="1" colspan="1">YN3</td><td rowspan="1" colspan="1">Kunming</td><td rowspan="1" colspan="1">01.06.2018</td><td rowspan="1" colspan="1">Moss on concrete</td><td rowspan="1" colspan="1">
                  <named-content xmlns:xlink="http://www.w3.org/1999/xlink" content-type="dwc:verbatimCoordinates" xlink:type="simple">
                    <named-content content-type="geo-json" specific-use="{&#34;type&#34;:&#34;Point&#34;,&#34;coordinates&#34;:[102.701503,25.051694]}" id="NCID0E5MAI" xlink:type="simple">25°3‘6.1"N, 102°42'5.41"E</named-content>
                  </named-content>
                </td><td rowspan="1" colspan="1">1900</td></tr><tr><td rowspan="1" colspan="1">YN4</td><td rowspan="1" colspan="1">Kunming</td><td rowspan="1" colspan="1">01.06.2018</td><td rowspan="1" colspan="1">Lichens on bark</td><td rowspan="1" colspan="1">
                  <named-content xmlns:xlink="http://www.w3.org/1999/xlink" content-type="dwc:verbatimCoordinates" xlink:type="simple">
                    <named-content content-type="geo-json" specific-use="{&#34;type&#34;:&#34;Point&#34;,&#34;coordinates&#34;:[102.661278,25.133389]}" id="NCID0E1NAI" xlink:type="simple">25°8'0.2"N, 102°39'40.6"E</named-content>
                  </named-content>
                </td><td rowspan="1" colspan="1">1900</td></tr><tr><td rowspan="1" colspan="1">YN5</td><td rowspan="1" colspan="1">Kunming</td><td rowspan="1" colspan="1">01.06.2018</td><td rowspan="1" colspan="1">Moss on rock</td><td rowspan="1" colspan="1">
                  <named-content xmlns:xlink="http://www.w3.org/1999/xlink" content-type="dwc:verbatimCoordinates" xlink:type="simple">
                    <named-content content-type="geo-json" specific-use="{&#34;type&#34;:&#34;Point&#34;,&#34;coordinates&#34;:[102.659722,24.966500]}" id="NCID0EWOAI" xlink:type="simple">24°57'59.4"N, 102°39'35"E</named-content>
                  </named-content>
                </td><td rowspan="1" colspan="1">1888</td></tr><tr><td rowspan="1" colspan="1">YN6</td><td rowspan="1" colspan="1">Kunming</td><td rowspan="1" colspan="1">11.10.2018</td><td rowspan="1" colspan="1">Lichens on rock</td><td rowspan="1" colspan="1">
                  <named-content xmlns:xlink="http://www.w3.org/1999/xlink" content-type="dwc:verbatimCoordinates" xlink:type="simple">
                    <named-content content-type="geo-json" specific-use="{&#34;type&#34;:&#34;Point&#34;,&#34;coordinates&#34;:[102.629056,24.963639]}" id="NCID0ESPAI" xlink:type="simple">24°57'49.1"N, 102°37'44.6"E</named-content>
                  </named-content>
                </td><td rowspan="1" colspan="1">2150</td></tr><tr><td rowspan="1" colspan="1">YN7</td><td rowspan="1" colspan="1">Kunming</td><td rowspan="1" colspan="1">11.10.2018</td><td rowspan="1" colspan="1">Leaf litter</td><td rowspan="1" colspan="1">
                  <named-content xmlns:xlink="http://www.w3.org/1999/xlink" content-type="dwc:verbatimCoordinates" xlink:type="simple">
                    <named-content content-type="geo-json" specific-use="{&#34;type&#34;:&#34;Point&#34;,&#34;coordinates&#34;:[102.629056,24.964778]}" id="NCID0EOQAI" xlink:type="simple">24°57'53.2"N, 102°37'44.6"E</named-content>
                  </named-content>
                </td><td rowspan="1" colspan="1">2143</td></tr><tr><td rowspan="1" colspan="1">YN8</td><td rowspan="1" colspan="1">Kunming</td><td rowspan="1" colspan="1">11.10.2018</td><td rowspan="1" colspan="1">Dew on leaves</td><td rowspan="1" colspan="1">
                  <named-content xmlns:xlink="http://www.w3.org/1999/xlink" content-type="dwc:verbatimCoordinates" xlink:type="simple">
                    <named-content content-type="geo-json" specific-use="{&#34;type&#34;:&#34;Point&#34;,&#34;coordinates&#34;:[102.628972,24.965417]}" id="NCID0EKRAI" xlink:type="simple">24°57'55.5"N, 102°37'44.3"E</named-content>
                  </named-content>
                </td><td rowspan="1" colspan="1">2136</td></tr><tr><td rowspan="1" colspan="1">ZJ1</td><td rowspan="1" colspan="1">Hangzhou</td><td rowspan="1" colspan="1">19.11.2017</td><td rowspan="1" colspan="1">Dry moss on <italic><tp:taxon-name><tp:taxon-name-part taxon-name-part-type="genus" reg="Torreya">Torreya</tp:taxon-name-part> <tp:taxon-name-part taxon-name-part-type="species" reg="grandis">grandis</tp:taxon-name-part></tp:taxon-name></italic>’ bark</td><td rowspan="1" colspan="1">
                  <named-content xmlns:xlink="http://www.w3.org/1999/xlink" content-type="dwc:verbatimCoordinates" xlink:type="simple">
                    <named-content content-type="geo-json" specific-use="{&#34;type&#34;:&#34;Point&#34;,&#34;coordinates&#34;:[119.574444,30.361667]}" id="NCID0ESSAI" xlink:type="simple">30°21'42.0"N, 119°34'28"E</named-content>
                  </named-content>
                </td><td rowspan="1" colspan="1">305</td></tr><tr><td rowspan="1" colspan="1">ZJ2</td><td rowspan="1" colspan="1">Ningbo</td><td rowspan="1" colspan="1">03.11.2018</td><td rowspan="1" colspan="1">Bamboo leaf litter,</td><td rowspan="1" colspan="1">
                  <named-content xmlns:xlink="http://www.w3.org/1999/xlink" content-type="dwc:verbatimCoordinates" xlink:type="simple">
                    <named-content content-type="geo-json" specific-use="{&#34;type&#34;:&#34;Point&#34;,&#34;coordinates&#34;:[121.554319,29.877861]}" id="NCID0EOTAI" xlink:type="simple">29°52'40.3"N, 121°33'15.55"E</named-content>
                  </named-content>
                </td><td rowspan="1" colspan="1">37</td></tr><tr><td rowspan="1" colspan="1">ZJ3</td><td rowspan="1" colspan="1">Zhoushan</td><td rowspan="1" colspan="1">03.11.2018</td><td rowspan="1" colspan="1">Leaf litter</td><td rowspan="1" colspan="1">–</td><td rowspan="1" colspan="1">–</td></tr></tbody></table><table-wrap-foot><fn><p>GPS coordinates based on WGS84 system. Abbreviation: <abbrev xmlns:xlink="http://www.w3.org/1999/xlink" xlink:title="Guangdong" id="ABBRID0ENUAI" xlink:type="simple">GD</abbrev>: Guangdong; <abbrev xmlns:xlink="http://www.w3.org/1999/xlink" xlink:title="Gansu" id="ABBRID0ERUAI" xlink:type="simple">GS</abbrev>: Gansu; <abbrev xmlns:xlink="http://www.w3.org/1999/xlink" xlink:title="Guizhou" id="ABBRID0EVUAI" xlink:type="simple">GZ</abbrev>: Guizhou; <abbrev xmlns:xlink="http://www.w3.org/1999/xlink" xlink:title="Hunan" id="ABBRID0EZUAI" xlink:type="simple">HN</abbrev>: Hunan; <abbrev xmlns:xlink="http://www.w3.org/1999/xlink" xlink:title="Jiangsu" id="ABBRID0E4UAI" xlink:type="simple">JS</abbrev>: Jiangsu; <abbrev xmlns:xlink="http://www.w3.org/1999/xlink" xlink:title="Ningxia" id="ABBRID0EBVAI" xlink:type="simple">NX</abbrev>: Ningxia; <abbrev xmlns:xlink="http://www.w3.org/1999/xlink" xlink:title="Qinghai" id="ABBRID0EFVAI" xlink:type="simple">QH</abbrev>: Qinghai; <abbrev xmlns:xlink="http://www.w3.org/1999/xlink" xlink:title="Sichuan" id="ABBRID0EJVAI" xlink:type="simple">SC</abbrev>: Sichuan; <abbrev xmlns:xlink="http://www.w3.org/1999/xlink" xlink:title="Shanghai" id="ABBRID0ENVAI" xlink:type="simple">SH</abbrev>: Shanghai; <abbrev xmlns:xlink="http://www.w3.org/1999/xlink" xlink:title="Xinjiang" id="ABBRID0ERVAI" xlink:type="simple">XJ</abbrev>: Xinjiang; <abbrev xmlns:xlink="http://www.w3.org/1999/xlink" xlink:title="Yunnan" id="ABBRID0EVVAI" xlink:type="simple">YN</abbrev>: Yunnan; <abbrev xmlns:xlink="http://www.w3.org/1999/xlink" xlink:title="Zhejiang" id="ABBRID0EZVAI" xlink:type="simple">ZJ</abbrev>: Zhejiang.</p></fn></table-wrap-foot></table-wrap></tp:treatment-sec><ref-list><ref id="B38"><mixed-citation xmlns:xlink="http://www.w3.org/1999/xlink" xlink:type="simple"><person-group><name name-style="western"><surname>Segers</surname><given-names>H</given-names></name></person-group> (<year>2007</year>) <article-title>Annotated checklist of the rotifers (Phylum <tp:taxon-name><tp:taxon-name-part taxon-name-part-type="phylum">Rotifera</tp:taxon-name-part></tp:taxon-name>), with notes on nomenclature, taxonomy and distribution.</article-title><source>Zootaxa</source><volume>1564</volume>: <fpage>1</fpage>–<lpage>104</lpage>. <ext-link xlink:type="simple" ext-link-type="doi" xlink:href="10.11646/zootaxa.1564.1.1">https://doi.org/10.11646/zootaxa.1564.1.1</ext-link></mixed-citation></ref><ref id="B23"><mixed-citation xmlns:xlink="http://www.w3.org/1999/xlink" xlink:type="simple"><person-group><name name-style="western"><surname>Haigh</surname><given-names>SB</given-names></name></person-group> (<year>1967</year>) <article-title>The bdelloid rotifers of New Zealand, Part III.</article-title><source>Journal of the Quekett Microscopical Club</source><volume>30</volume>: <fpage>193</fpage>–<lpage>201</lpage>.</mixed-citation></ref><ref id="B40"><mixed-citation xmlns:xlink="http://www.w3.org/1999/xlink" xlink:type="simple"><person-group><name name-style="western"><surname>Shiel</surname><given-names>R</given-names></name><name name-style="western"><surname>Green</surname><given-names>J</given-names></name></person-group> (<year>1996</year>) <article-title><tp:taxon-name><tp:taxon-name-part taxon-name-part-type="phylum">Rotifera</tp:taxon-name-part></tp:taxon-name> recorded from New Zealand, 1859–1995, with comments on zoogeography.</article-title><source>New Zealand Journal of Zoology</source><volume>23</volume>(<issue>2</issue>): <fpage>191</fpage>–<lpage>207</lpage>. <ext-link xlink:type="simple" ext-link-type="doi" xlink:href="10.1080/03014223.1996.9518078">https://doi.org/10.1080/03014223.1996.9518078</ext-link></mixed-citation></ref><ref id="B31"><mixed-citation xmlns:xlink="http://www.w3.org/1999/xlink" xlink:type="simple"><person-group><name name-style="western"><surname>Murray</surname><given-names>J</given-names></name></person-group> (<year>1906</year>) Some <tp:taxon-name><tp:taxon-name-part taxon-name-part-type="phylum">Rotifera</tp:taxon-name-part></tp:taxon-name> of the Sikkim Himalaya. Journal of the Royal Microscopical Society: 637–644. <ext-link xlink:type="simple" ext-link-type="doi" xlink:href="10.1111/j.1365-2818.1906.tb00619.x">https://doi.org/10.1111/j.1365-2818.1906.tb00619.x</ext-link></mixed-citation></ref></ref-list></tp:taxon-treatment>
