# Supplementary material for: Bdelloid rotifers (Rotifera, Bdelloidea) of China: diversity and new records
Source: Zookeys. 2020 Jun 16;941:1–23. doi: 10.3897/zookeys.941.50465 (PMC7311513; doi:10.3897/zookeys.941.50465)
Supplement: XML Treatment for Adineta beysunae [file zookeys.941.50465-treatment2.xml]

<!DOCTYPE tp:taxon-treatment
  PUBLIC "-//TaxonX//DTD Taxonomic Treatment Publishing DTD v0 20100105//EN" "tax-treatment-NSO.dtd">
<tp:taxon-treatment xmlns:tp="http://www.plazi.org/taxpub"><tp:treatment-meta><kwd-group><label>Taxon classification</label><kwd><named-content xmlns:xlink="http://www.w3.org/1999/xlink" content-type="kingdom">Animalia</named-content></kwd><kwd><named-content xmlns:xlink="http://www.w3.org/1999/xlink" content-type="order">Bdelloidea</named-content></kwd><kwd><named-content xmlns:xlink="http://www.w3.org/1999/xlink" content-type="family">Adinetidae</named-content></kwd></kwd-group><mixed-citation publication-type="journal"><person-group><name><surname>Zeng</surname><given-names>Yue</given-names></name><name><surname>Wei</surname><given-names>Nan</given-names></name><name><surname>Wang</surname><given-names>Qing</given-names></name><name><surname>Iakovenko</surname><given-names>Nataliia S.</given-names></name><name><surname>Li</surname><given-names>Ying</given-names></name><name><surname>Yang</surname><given-names>Yufeng</given-names></name></person-group><article-title>Bdelloid rotifers (<tp:taxon-name><tp:taxon-name-part taxon-name-part-type="phylum">Rotifera</tp:taxon-name-part></tp:taxon-name>, <tp:taxon-name><tp:taxon-name-part taxon-name-part-type="superfamily">Bdelloidea</tp:taxon-name-part></tp:taxon-name>) of China: diversity and new records</article-title><source>Zookeys</source><day>16</day><month>6</month><year>2020</year><volume>941</volume><fpage>1</fpage><lpage>23</lpage><pub-id pub-id-type="doi">10.3897/zookeys.941.50465</pub-id></mixed-citation></tp:treatment-meta><tp:nomenclature><tp:taxon-name><object-id xmlns:xlink="http://www.w3.org/1999/xlink" content-type="arpha" xlink:type="simple">DB0A782F-7F55-5C75-8502-6CD9AB3A05E8</object-id>
              <tp:taxon-name-part taxon-name-part-type="genus" reg="Adineta">Adineta</tp:taxon-name-part>
              <tp:taxon-name-part taxon-name-part-type="species" reg="beysunae">beysunae</tp:taxon-name-part>
            </tp:taxon-name><tp:taxon-authority>Örstan, 2018</tp:taxon-authority><xref ref-type="fig" rid="F3">Figure 3</xref><xref ref-type="table" rid="T3">; Table 3</xref></tp:nomenclature><tp:treatment-sec sec-type="material" id="SECID0EEMAK"><title>Material.</title><p>Numerous specimens found in leaf litter from three provinces (GD13–14, 25–26, YN7, JS1) across tropical and subtropical zones. One specimen found in dew on leaves from Southwest of China (YN8) (Table <xref ref-type="table" rid="T2">2</xref>).</p></tp:treatment-sec><tp:treatment-sec sec-type="description" id="SECID0EOMAK"><title>Description.</title><p>Body angulate, large and transparent. Sometimes the organs in the trunk show brown coloration. No eyespots. Rostral lamella flat and widened, with two lateral triangular auricular protrusions holding long rostral setae under them (the number of stiff under each could not be counted under microscope). Setae length varies from 11 to 30 μm. Head trapezoid, rather large and long, <abbrev xmlns:xlink="http://www.w3.org/1999/xlink" xlink:title="head width" id="ABBRID0EUMAK" xlink:type="simple">HW</abbrev> 80–110% of <abbrev xmlns:xlink="http://www.w3.org/1999/xlink" xlink:title="head length" id="ABBRID0EYMAK" xlink:type="simple">HL</abbrev><sup>b</sup>, <abbrev xmlns:xlink="http://www.w3.org/1999/xlink" xlink:title="head length" id="ABBRID0E4MAK" xlink:type="simple">HL</abbrev><sup>b</sup> 17–22% of <abbrev xmlns:xlink="http://www.w3.org/1999/xlink" xlink:title="Total length" id="ABBRID0ECNAK" xlink:type="simple">TL</abbrev>, <abbrev xmlns:xlink="http://www.w3.org/1999/xlink" xlink:title="head width" id="ABBRID0EGNAK" xlink:type="simple">HW</abbrev> 13–20% of <abbrev xmlns:xlink="http://www.w3.org/1999/xlink" xlink:title="Total length" id="ABBRID0EKNAK" xlink:type="simple">TL</abbrev>. Numbers of U-gaps denticles on rakes: 9–9 (<italic>N</italic> = 3), 10–10 (<italic>N</italic> = 4).</p><fig id="F3" position="float" orientation="portrait"><object-id xmlns:xlink="http://www.w3.org/1999/xlink" content-type="doi" xlink:type="simple">10.3897/zookeys.941.50465.figure3</object-id><object-id xmlns:xlink="http://www.w3.org/1999/xlink" content-type="arpha" xlink:type="simple">FFE5B688-AC75-56B4-8B99-7781911E4D43</object-id><label>Figure 3.</label><caption><p><italic><tp:taxon-name><tp:taxon-name-part taxon-name-part-type="genus" reg="Adineta">Adineta</tp:taxon-name-part> <tp:taxon-name-part taxon-name-part-type="species" reg="beysunae">beysunae</tp:taxon-name-part></tp:taxon-name></italic> Örstan, 2018 <bold>A, B</bold> habitus, dorsal view. Scale bars: 50 μm (<bold>A, B</bold>).</p></caption><graphic xmlns:xlink="http://www.w3.org/1999/xlink" xlink:href="zookeys-941-001-g003.jpg" position="float" orientation="portrait" xlink:type="simple" id="oo_421137.jpg"><uri content-type="original_file" xlink:type="simple">https://binary.pensoft.net/fig/421137</uri></graphic></fig><p>Neck distinct from head, the first two pseudosegments of neck narrower than <abbrev xmlns:xlink="http://www.w3.org/1999/xlink" xlink:title="head width" id="ABBRID0EQOAK" xlink:type="simple">HW</abbrev>. Trunk oval. Posterior end of the first rump pseudosegment with a pair of lateral angular knobs.</p><p>Foot of five pseudosegments with two pairs of lateral knobs on its first two pseudosegments, <abbrev xmlns:xlink="http://www.w3.org/1999/xlink" xlink:title="foot length" id="ABBRID0EWOAK" xlink:type="simple">FL</abbrev> 14–22% of <abbrev xmlns:xlink="http://www.w3.org/1999/xlink" xlink:title="Total length" id="ABBRID0E1OAK" xlink:type="simple">TL</abbrev>. Spurs long and sturdy, with short interspace, <abbrev xmlns:xlink="http://www.w3.org/1999/xlink" xlink:title="spur length" id="ABBRID0E5OAK" xlink:type="simple">SL</abbrev> 6–8% of <abbrev xmlns:xlink="http://www.w3.org/1999/xlink" xlink:title="Total length" id="ABBRID0ECPAK" xlink:type="simple">TL</abbrev>, 172–284% of <abbrev xmlns:xlink="http://www.w3.org/1999/xlink" xlink:title="spur pseudosegment width" id="ABBRID0EGPAK" xlink:type="simple">SSW</abbrev>. Three short unsegmented toes. Ventral toe longer than two dorsal toes. Dental formula 2/2.</p></tp:treatment-sec><tp:treatment-sec sec-type="description" id="SECID0EKPAK"><title>Measurements.</title><p><abbrev xmlns:xlink="http://www.w3.org/1999/xlink" xlink:title="Total length" id="ABBRID0EQPAK" xlink:type="simple">TL</abbrev> 289±40 μm, <abbrev xmlns:xlink="http://www.w3.org/1999/xlink" xlink:title="head length" id="ABBRID0EUPAK" xlink:type="simple">HL</abbrev><sup>b</sup> 49±5 μm, <abbrev xmlns:xlink="http://www.w3.org/1999/xlink" xlink:title="head width" id="ABBRID0EZPAK" xlink:type="simple">HW</abbrev> 45±4 μm, <abbrev xmlns:xlink="http://www.w3.org/1999/xlink" xlink:title="foot length" id="ABBRID0E4PAK" xlink:type="simple">FL</abbrev> 49±8 μm, <abbrev xmlns:xlink="http://www.w3.org/1999/xlink" xlink:title="spur length" id="ABBRID0EBQAK" xlink:type="simple">SL</abbrev> 20±1 μm, <abbrev xmlns:xlink="http://www.w3.org/1999/xlink" xlink:title="spur pseudosegment width" id="ABBRID0EFQAK" xlink:type="simple">SSW</abbrev> 10±1 μm, <abbrev xmlns:xlink="http://www.w3.org/1999/xlink" xlink:title="rake width" id="ABBRID0EJQAK" xlink:type="simple">RkW</abbrev> (<italic>N</italic> = 2, with 9–9 denticles; <italic>N</italic> = 4, with 10–10 denticles) 21±1 μm, <abbrev xmlns:xlink="http://www.w3.org/1999/xlink" xlink:title="ramus length" id="ABBRID0ERQAK" xlink:type="simple">RaL</abbrev> (<italic>N</italic> = 14) 15.9±2 μm, <abbrev xmlns:xlink="http://www.w3.org/1999/xlink" xlink:title="trophi width" id="ABBRID0EXQAK" xlink:type="simple">TrW</abbrev> 7.3±1 μm.</p></tp:treatment-sec><tp:treatment-sec sec-type="remarks" id="SECID0E2QAK"><title>Remarks.</title><p>This is the second report of this morphospecies since its original description by <xref ref-type="bibr" rid="B34">Örstan (2018)</xref> in rainwater and plant debris from the United States. In the present study, <italic><tp:taxon-name><tp:taxon-name-part taxon-name-part-type="genus" reg="Adineta">A.</tp:taxon-name-part> <tp:taxon-name-part taxon-name-part-type="species" reg="beysunae">beysunae</tp:taxon-name-part></tp:taxon-name></italic> was found in leaf litter and dew on leaves. And interestingly, it was abundant in 60% of all leaf litter samples. Our study suggested <italic><tp:taxon-name><tp:taxon-name-part taxon-name-part-type="genus" reg="Adineta">A.</tp:taxon-name-part> <tp:taxon-name-part taxon-name-part-type="species" reg="beysunae">beysunae</tp:taxon-name-part></tp:taxon-name></italic> might have a habitat preference for leaf litter and temporary waterbodies.</p><p>
              <bold>Family <tp:taxon-name><tp:taxon-name-part taxon-name-part-type="family">Habrotrochidae</tp:taxon-name-part></tp:taxon-name> Harring, 1913</bold>
            </p><p>
              <bold>Genus <italic><tp:taxon-name><tp:taxon-name-part taxon-name-part-type="genus" reg="Habrotrocha">Habrotrocha</tp:taxon-name-part></tp:taxon-name></italic> Ehrenberg, 1838</bold>
            </p></tp:treatment-sec><tp:treatment-sec><!--Section generated to contain objects referenced in tp:taxon-treatment.--><table-wrap id="T3" position="float" orientation="portrait"><label>Table 3.</label><caption><p>Bdelloid rotifers found in this study with their updated biogeographic distribution after <xref ref-type="bibr" rid="B38">Segers (2007)</xref>.</p></caption><table id="TID0EYKCI" rules="all"><tbody><tr><th rowspan="1" colspan="1">Species</th><th rowspan="1" colspan="1">Locality codes</th><th rowspan="1" colspan="1">Biogeographic regions</th></tr><tr><td rowspan="1" colspan="1"><sup>*</sup><tp:taxon-name><tp:taxon-name-part taxon-name-part-type="genus" reg="Adineta">Adineta</tp:taxon-name-part> <tp:taxon-name-part taxon-name-part-type="uncertainty-rank">cf.</tp:taxon-name-part> <tp:taxon-name-part taxon-name-part-type="species" reg="acuticornis">acuticornis</tp:taxon-name-part></tp:taxon-name> Haigh, 1967</td><td rowspan="1" colspan="1">GD6, YN5–6, SC2</td><td rowspan="1" colspan="1"><abbrev xmlns:xlink="http://www.w3.org/1999/xlink" xlink:title="Australian region" id="ABBRID0EJABI" xlink:type="simple">AUS</abbrev>, <abbrev xmlns:xlink="http://www.w3.org/1999/xlink" xlink:title="Oriental region" id="ABBRID0ENABI" xlink:type="simple">ORI</abbrev><sup>#</sup></td></tr><tr><td rowspan="1" colspan="1"><sup>*</sup><italic><tp:taxon-name><tp:taxon-name-part taxon-name-part-type="genus" reg="Adineta">A.</tp:taxon-name-part> <tp:taxon-name-part taxon-name-part-type="species" reg="barbata">barbata</tp:taxon-name-part></tp:taxon-name></italic> Janson, 1893</td><td rowspan="1" colspan="1">GD10, 14, JS1, ZJ2</td><td rowspan="1" colspan="1"><abbrev xmlns:xlink="http://www.w3.org/1999/xlink" xlink:title="Afrotropical region" id="ABBRID0EKBBI" xlink:type="simple">AFR</abbrev>, <abbrev xmlns:xlink="http://www.w3.org/1999/xlink" xlink:title="Antarctic region" id="ABBRID0EOBBI" xlink:type="simple">ANT</abbrev>, <abbrev xmlns:xlink="http://www.w3.org/1999/xlink" xlink:title="Australian region" id="ABBRID0ESBBI" xlink:type="simple">AUS</abbrev>, <abbrev xmlns:xlink="http://www.w3.org/1999/xlink" xlink:title="Nearctic region" id="ABBRID0EWBBI" xlink:type="simple">NEA</abbrev>, <abbrev xmlns:xlink="http://www.w3.org/1999/xlink" xlink:title="Neotropical region" id="ABBRID0E1BBI" xlink:type="simple">NEO</abbrev>, <abbrev xmlns:xlink="http://www.w3.org/1999/xlink" xlink:title="Palearctic region" id="ABBRID0E5BBI" xlink:type="simple">PAL</abbrev>, <abbrev xmlns:xlink="http://www.w3.org/1999/xlink" xlink:title="Oriental region" id="ABBRID0ECCBI" xlink:type="simple">ORI</abbrev><sup>#</sup></td></tr><tr><td rowspan="1" colspan="1"><sup>*</sup><italic><tp:taxon-name><tp:taxon-name-part taxon-name-part-type="genus" reg="Adineta">A.</tp:taxon-name-part> <tp:taxon-name-part taxon-name-part-type="species" reg="bartosi">bartosi</tp:taxon-name-part></tp:taxon-name></italic> Wulfert, 1960</td><td rowspan="1" colspan="1">GZ2</td><td rowspan="1" colspan="1"><abbrev xmlns:xlink="http://www.w3.org/1999/xlink" xlink:title="Palearctic region" id="ABBRID0E6CBI" xlink:type="simple">PAL</abbrev>, <abbrev xmlns:xlink="http://www.w3.org/1999/xlink" xlink:title="Oriental region" id="ABBRID0EDDBI" xlink:type="simple">ORI</abbrev><sup>#</sup></td></tr><tr><td rowspan="1" colspan="1"><sup>*</sup><italic><tp:taxon-name><tp:taxon-name-part taxon-name-part-type="genus" reg="Adineta">A.</tp:taxon-name-part> <tp:taxon-name-part taxon-name-part-type="species" reg="beysunae">beysunae</tp:taxon-name-part></tp:taxon-name></italic> Örstan, 2018</td><td rowspan="1" colspan="1">GD13–14, 25–26, YN7–8, JS1</td><td rowspan="1" colspan="1"><abbrev xmlns:xlink="http://www.w3.org/1999/xlink" xlink:title="Nearctic region" id="ABBRID0EAEBI" xlink:type="simple">NEA</abbrev>, <abbrev xmlns:xlink="http://www.w3.org/1999/xlink" xlink:title="Oriental region" id="ABBRID0EEEBI" xlink:type="simple">ORI</abbrev><sup>#</sup></td></tr><tr><td rowspan="1" colspan="1"><sup>*</sup><italic><tp:taxon-name><tp:taxon-name-part taxon-name-part-type="genus" reg="Adineta">A.</tp:taxon-name-part> <tp:taxon-name-part taxon-name-part-type="species" reg="cuneata">cuneata</tp:taxon-name-part></tp:taxon-name></italic> Milne, 1916</td><td rowspan="1" colspan="1">GD1–2, SC2, JS2, YN6–7</td><td rowspan="1" colspan="1"><abbrev xmlns:xlink="http://www.w3.org/1999/xlink" xlink:title="Afrotropical region" id="ABBRID0EBFBI" xlink:type="simple">AFR</abbrev>, <abbrev xmlns:xlink="http://www.w3.org/1999/xlink" xlink:title="Australian region" id="ABBRID0EFFBI" xlink:type="simple">AUS</abbrev>, <abbrev xmlns:xlink="http://www.w3.org/1999/xlink" xlink:title="Nearctic region" id="ABBRID0EJFBI" xlink:type="simple">NEA</abbrev>, <abbrev xmlns:xlink="http://www.w3.org/1999/xlink" xlink:title="Palearctic region" id="ABBRID0ENFBI" xlink:type="simple">PAL</abbrev>, <abbrev xmlns:xlink="http://www.w3.org/1999/xlink" xlink:title="Oriental region" id="ABBRID0ERFBI" xlink:type="simple">ORI</abbrev><sup>#</sup></td></tr><tr><td rowspan="1" colspan="1"><italic><tp:taxon-name><tp:taxon-name-part taxon-name-part-type="genus" reg="Adineta">A.</tp:taxon-name-part> <tp:taxon-name-part taxon-name-part-type="species" reg="gracilis">gracilis</tp:taxon-name-part></tp:taxon-name></italic> Janson, 1893</td><td rowspan="1" colspan="1">HN2, QH1, JS1</td><td rowspan="1" colspan="1"><abbrev xmlns:xlink="http://www.w3.org/1999/xlink" xlink:title="Afrotropical region" id="ABBRID0EMGBI" xlink:type="simple">AFR</abbrev>, <abbrev xmlns:xlink="http://www.w3.org/1999/xlink" xlink:title="Antarctic region" id="ABBRID0EQGBI" xlink:type="simple">ANT</abbrev>, <abbrev xmlns:xlink="http://www.w3.org/1999/xlink" xlink:title="Australian region" id="ABBRID0EUGBI" xlink:type="simple">AUS</abbrev>, <abbrev xmlns:xlink="http://www.w3.org/1999/xlink" xlink:title="Nearctic region" id="ABBRID0EYGBI" xlink:type="simple">NEA</abbrev>, <abbrev xmlns:xlink="http://www.w3.org/1999/xlink" xlink:title="Oriental region" id="ABBRID0E3GBI" xlink:type="simple">ORI</abbrev>, <abbrev xmlns:xlink="http://www.w3.org/1999/xlink" xlink:title="Palearctic region" id="ABBRID0EAHBI" xlink:type="simple">PAL</abbrev></td></tr><tr><td rowspan="1" colspan="1"><italic><tp:taxon-name><tp:taxon-name-part taxon-name-part-type="genus" reg="Adineta">A.</tp:taxon-name-part> <tp:taxon-name-part taxon-name-part-type="species" reg="oculata">oculata</tp:taxon-name-part></tp:taxon-name></italic> (Milne, 1886)</td><td rowspan="1" colspan="1">GD7, YN3, HN1</td><td rowspan="1" colspan="1"><abbrev xmlns:xlink="http://www.w3.org/1999/xlink" xlink:title="Neotropical region" id="ABBRID0E1HBI" xlink:type="simple">NEO</abbrev>, <abbrev xmlns:xlink="http://www.w3.org/1999/xlink" xlink:title="Palearctic region" id="ABBRID0E5HBI" xlink:type="simple">PAL</abbrev>, <abbrev xmlns:xlink="http://www.w3.org/1999/xlink" xlink:title="Oriental region" id="ABBRID0ECIBI" xlink:type="simple">ORI</abbrev><sup>#</sup></td></tr><tr><td rowspan="1" colspan="1"><sup>*</sup><italic><tp:taxon-name><tp:taxon-name-part taxon-name-part-type="genus" reg="Adineta">A.</tp:taxon-name-part> <tp:taxon-name-part taxon-name-part-type="species" reg="ricciae">ricciae</tp:taxon-name-part></tp:taxon-name></italic> Segers &amp; Shiel, 2005</td><td rowspan="1" colspan="1">GD23, HN4</td><td rowspan="1" colspan="1"><abbrev xmlns:xlink="http://www.w3.org/1999/xlink" xlink:title="Australian region" id="ABBRID0E6IBI" xlink:type="simple">AUS</abbrev>, <abbrev xmlns:xlink="http://www.w3.org/1999/xlink" xlink:title="Oriental region" id="ABBRID0EDJBI" xlink:type="simple">ORI</abbrev><sup>#</sup></td></tr><tr><td rowspan="1" colspan="1"><sup>*</sup><italic><tp:taxon-name><tp:taxon-name-part taxon-name-part-type="genus" reg="Adineta">A.</tp:taxon-name-part> <tp:taxon-name-part taxon-name-part-type="species" reg="steineri">steineri</tp:taxon-name-part></tp:taxon-name></italic> Bartoš, 1951</td><td rowspan="1" colspan="1">GD13</td><td rowspan="1" colspan="1"><abbrev xmlns:xlink="http://www.w3.org/1999/xlink" xlink:title="Antarctic region" id="ABBRID0EAKBI" xlink:type="simple">ANT</abbrev>, <abbrev xmlns:xlink="http://www.w3.org/1999/xlink" xlink:title="Australian region" id="ABBRID0EEKBI" xlink:type="simple">AUS</abbrev>, <abbrev xmlns:xlink="http://www.w3.org/1999/xlink" xlink:title="Nearctic region" id="ABBRID0EIKBI" xlink:type="simple">NEA</abbrev>, <abbrev xmlns:xlink="http://www.w3.org/1999/xlink" xlink:title="Neotropical region" id="ABBRID0EMKBI" xlink:type="simple">NEO</abbrev>, <abbrev xmlns:xlink="http://www.w3.org/1999/xlink" xlink:title="Palearctic region" id="ABBRID0EQKBI" xlink:type="simple">PAL</abbrev>, <abbrev xmlns:xlink="http://www.w3.org/1999/xlink" xlink:title="Oriental region" id="ABBRID0EUKBI" xlink:type="simple">ORI</abbrev><sup>#</sup></td></tr><tr><td rowspan="1" colspan="1"><italic><tp:taxon-name><tp:taxon-name-part taxon-name-part-type="genus" reg="Adineta">A.</tp:taxon-name-part> <tp:taxon-name-part taxon-name-part-type="species" reg="vaga">vaga</tp:taxon-name-part></tp:taxon-name></italic> (Davis, 1873)</td><td rowspan="1" colspan="1">GZ2, HN2–4, ZJ2, YN1,7, GD5,7,13–14, 20–21,23</td><td rowspan="1" colspan="1"><abbrev xmlns:xlink="http://www.w3.org/1999/xlink" xlink:title="Afrotropical region" id="ABBRID0EPLBI" xlink:type="simple">AFR</abbrev>, <abbrev xmlns:xlink="http://www.w3.org/1999/xlink" xlink:title="Antarctic region" id="ABBRID0ETLBI" xlink:type="simple">ANT</abbrev>, <abbrev xmlns:xlink="http://www.w3.org/1999/xlink" xlink:title="Australian region" id="ABBRID0EXLBI" xlink:type="simple">AUS</abbrev>, <abbrev xmlns:xlink="http://www.w3.org/1999/xlink" xlink:title="Nearctic region" id="ABBRID0E2LBI" xlink:type="simple">NEA</abbrev>, <abbrev xmlns:xlink="http://www.w3.org/1999/xlink" xlink:title="Neotropical region" id="ABBRID0E6LBI" xlink:type="simple">NEO</abbrev>, <abbrev xmlns:xlink="http://www.w3.org/1999/xlink" xlink:title="Oriental region" id="ABBRID0EDMBI" xlink:type="simple">ORI</abbrev>, <abbrev xmlns:xlink="http://www.w3.org/1999/xlink" xlink:title="Palearctic region" id="ABBRID0EHMBI" xlink:type="simple">PAL</abbrev></td></tr><tr><td rowspan="1" colspan="1"><italic><tp:taxon-name><tp:taxon-name-part taxon-name-part-type="genus" reg="Dissotrocha">Dissotrocha</tp:taxon-name-part> <tp:taxon-name-part taxon-name-part-type="species" reg="macrostyla">macrostyla</tp:taxon-name-part></tp:taxon-name></italic> (Ehrenberg, 1838)</td><td rowspan="1" colspan="1">HN6</td><td rowspan="1" colspan="1"><abbrev xmlns:xlink="http://www.w3.org/1999/xlink" xlink:title="Afrotropical region" id="ABBRID0EBNBI" xlink:type="simple">AFR</abbrev>, <abbrev xmlns:xlink="http://www.w3.org/1999/xlink" xlink:title="Australian region" id="ABBRID0EFNBI" xlink:type="simple">AUS</abbrev>, <abbrev xmlns:xlink="http://www.w3.org/1999/xlink" xlink:title="Nearctic region" id="ABBRID0EJNBI" xlink:type="simple">NEA</abbrev>, <abbrev xmlns:xlink="http://www.w3.org/1999/xlink" xlink:title="Neotropical region" id="ABBRID0ENNBI" xlink:type="simple">NEO</abbrev>, <abbrev xmlns:xlink="http://www.w3.org/1999/xlink" xlink:title="Oriental region" id="ABBRID0ERNBI" xlink:type="simple">ORI</abbrev>, <abbrev xmlns:xlink="http://www.w3.org/1999/xlink" xlink:title="Palearctic region" id="ABBRID0EVNBI" xlink:type="simple">PAL</abbrev></td></tr><tr><td rowspan="1" colspan="1"><sup>*</sup><italic><tp:taxon-name><tp:taxon-name-part taxon-name-part-type="genus" reg="Habrotrocha">Habrotrocha</tp:taxon-name-part> <tp:taxon-name-part taxon-name-part-type="species" reg="bidens">bidens</tp:taxon-name-part></tp:taxon-name></italic> (Gosse, 1851)</td><td rowspan="1" colspan="1">ZJ1</td><td rowspan="1" colspan="1"><abbrev xmlns:xlink="http://www.w3.org/1999/xlink" xlink:title="Afrotropical region" id="ABBRID0EROBI" xlink:type="simple">AFR</abbrev>, <abbrev xmlns:xlink="http://www.w3.org/1999/xlink" xlink:title="Australian region" id="ABBRID0EVOBI" xlink:type="simple">AUS</abbrev>, <abbrev xmlns:xlink="http://www.w3.org/1999/xlink" xlink:title="Nearctic region" id="ABBRID0EZOBI" xlink:type="simple">NEA</abbrev>, <abbrev xmlns:xlink="http://www.w3.org/1999/xlink" xlink:title="Neotropical region" id="ABBRID0E4OBI" xlink:type="simple">NEO</abbrev>, <abbrev xmlns:xlink="http://www.w3.org/1999/xlink" xlink:title="Oriental region" id="ABBRID0EBPBI" xlink:type="simple">ORI</abbrev>, <abbrev xmlns:xlink="http://www.w3.org/1999/xlink" xlink:title="Palearctic region" id="ABBRID0EFPBI" xlink:type="simple">PAL</abbrev></td></tr><tr><td rowspan="1" colspan="1"><sup>*</sup><tp:taxon-name><tp:taxon-name-part taxon-name-part-type="genus" reg="Habrotrocha">H.</tp:taxon-name-part> <tp:taxon-name-part taxon-name-part-type="uncertainty-rank">cf.</tp:taxon-name-part> <tp:taxon-name-part taxon-name-part-type="species" reg="spicula">spicula</tp:taxon-name-part></tp:taxon-name> Bryce, 1913</td><td rowspan="1" colspan="1">GD2</td><td rowspan="1" colspan="1"><abbrev xmlns:xlink="http://www.w3.org/1999/xlink" xlink:title="Afrotropical region" id="ABBRID0EDQBI" xlink:type="simple">AFR</abbrev>, <abbrev xmlns:xlink="http://www.w3.org/1999/xlink" xlink:title="Australian region" id="ABBRID0EHQBI" xlink:type="simple">AUS</abbrev>, <abbrev xmlns:xlink="http://www.w3.org/1999/xlink" xlink:title="Oriental region" id="ABBRID0ELQBI" xlink:type="simple">ORI</abbrev>, <abbrev xmlns:xlink="http://www.w3.org/1999/xlink" xlink:title="Palearctic region" id="ABBRID0EPQBI" xlink:type="simple">PAL</abbrev></td></tr><tr><td rowspan="1" colspan="1"><italic><tp:taxon-name><tp:taxon-name-part taxon-name-part-type="genus" reg="Habrotrocha">H.</tp:taxon-name-part> <tp:taxon-name-part taxon-name-part-type="species" reg="constricta">constricta</tp:taxon-name-part></tp:taxon-name></italic> (Dujardin, 1841)</td><td rowspan="1" colspan="1">HN2</td><td rowspan="1" colspan="1"><abbrev xmlns:xlink="http://www.w3.org/1999/xlink" xlink:title="Afrotropical region" id="ABBRID0EJRBI" xlink:type="simple">AFR</abbrev>, <abbrev xmlns:xlink="http://www.w3.org/1999/xlink" xlink:title="Antarctic region" id="ABBRID0ENRBI" xlink:type="simple">ANT</abbrev>, <abbrev xmlns:xlink="http://www.w3.org/1999/xlink" xlink:title="Australian region" id="ABBRID0ERRBI" xlink:type="simple">AUS</abbrev>, <abbrev xmlns:xlink="http://www.w3.org/1999/xlink" xlink:title="Nearctic region" id="ABBRID0EVRBI" xlink:type="simple">NEA</abbrev>, <abbrev xmlns:xlink="http://www.w3.org/1999/xlink" xlink:title="Neotropical region" id="ABBRID0EZRBI" xlink:type="simple">NEO</abbrev>, <abbrev xmlns:xlink="http://www.w3.org/1999/xlink" xlink:title="Pacific region" id="ABBRID0E4RBI" xlink:type="simple">PAC</abbrev>, <abbrev xmlns:xlink="http://www.w3.org/1999/xlink" xlink:title="Palearctic region" id="ABBRID0EBSBI" xlink:type="simple">PAL</abbrev>, <abbrev xmlns:xlink="http://www.w3.org/1999/xlink" xlink:title="Oriental region" id="ABBRID0EFSBI" xlink:type="simple">ORI</abbrev><sup>#</sup></td></tr><tr><td rowspan="1" colspan="1"><italic><tp:taxon-name><tp:taxon-name-part taxon-name-part-type="genus" reg="Habrotrocha">H.</tp:taxon-name-part> <tp:taxon-name-part taxon-name-part-type="species" reg="insignis">insignis</tp:taxon-name-part></tp:taxon-name></italic> Bryce, 1915</td><td rowspan="1" colspan="1">GD3</td><td rowspan="1" colspan="1"><abbrev xmlns:xlink="http://www.w3.org/1999/xlink" xlink:title="Australian region" id="ABBRID0EATBI" xlink:type="simple">AUS</abbrev>, <abbrev xmlns:xlink="http://www.w3.org/1999/xlink" xlink:title="Palearctic region" id="ABBRID0EETBI" xlink:type="simple">PAL</abbrev>, <abbrev xmlns:xlink="http://www.w3.org/1999/xlink" xlink:title="Oriental region" id="ABBRID0EITBI" xlink:type="simple">ORI</abbrev><sup>#</sup></td></tr><tr><td rowspan="1" colspan="1"><sup>*</sup><italic><tp:taxon-name><tp:taxon-name-part taxon-name-part-type="genus" reg="Habrotrocha">H.</tp:taxon-name-part> <tp:taxon-name-part taxon-name-part-type="species" reg="ligula">ligula</tp:taxon-name-part> <tp:taxon-name-part taxon-name-part-type="subspecies" reg="loxoglotta">loxoglotta</tp:taxon-name-part></tp:taxon-name></italic> De Koning, 1947</td><td rowspan="1" colspan="1">YN5</td><td rowspan="1" colspan="1"><abbrev xmlns:xlink="http://www.w3.org/1999/xlink" xlink:title="Palearctic region" id="ABBRID0EJUBI" xlink:type="simple">PAL</abbrev>, <abbrev xmlns:xlink="http://www.w3.org/1999/xlink" xlink:title="Oriental region" id="ABBRID0ENUBI" xlink:type="simple">ORI</abbrev><sup>#</sup></td></tr><tr><td rowspan="1" colspan="1"><sup>*</sup><italic><tp:taxon-name><tp:taxon-name-part taxon-name-part-type="genus" reg="Habrotrocha">H.</tp:taxon-name-part> <tp:taxon-name-part taxon-name-part-type="species" reg="rosa">rosa</tp:taxon-name-part></tp:taxon-name></italic> Donner, 1949</td><td rowspan="1" colspan="1">GD25</td><td rowspan="1" colspan="1"><abbrev xmlns:xlink="http://www.w3.org/1999/xlink" xlink:title="Afrotropical region" id="ABBRID0EKVBI" xlink:type="simple">AFR</abbrev>, <abbrev xmlns:xlink="http://www.w3.org/1999/xlink" xlink:title="Australian region" id="ABBRID0EOVBI" xlink:type="simple">AUS</abbrev>, <abbrev xmlns:xlink="http://www.w3.org/1999/xlink" xlink:title="Nearctic region" id="ABBRID0ESVBI" xlink:type="simple">NEA</abbrev>, <abbrev xmlns:xlink="http://www.w3.org/1999/xlink" xlink:title="Neotropical region" id="ABBRID0EWVBI" xlink:type="simple">NEO</abbrev>, <abbrev xmlns:xlink="http://www.w3.org/1999/xlink" xlink:title="Palearctic region" id="ABBRID0E1VBI" xlink:type="simple">PAL</abbrev>, <abbrev xmlns:xlink="http://www.w3.org/1999/xlink" xlink:title="Oriental region" id="ABBRID0E5VBI" xlink:type="simple">ORI</abbrev><sup>#</sup></td></tr><tr><td rowspan="1" colspan="1"><sup>*</sup><italic><tp:taxon-name><tp:taxon-name-part taxon-name-part-type="genus" reg="Habrotrocha">H.</tp:taxon-name-part> <tp:taxon-name-part taxon-name-part-type="species" reg="serpens">serpens</tp:taxon-name-part></tp:taxon-name></italic> Donner, 1949</td><td rowspan="1" colspan="1">GD6</td><td rowspan="1" colspan="1"><abbrev xmlns:xlink="http://www.w3.org/1999/xlink" xlink:title="Afrotropical region" id="ABBRID0E2WBI" xlink:type="simple">AFR</abbrev>, <abbrev xmlns:xlink="http://www.w3.org/1999/xlink" xlink:title="Australian region" id="ABBRID0E6WBI" xlink:type="simple">AUS</abbrev>, <abbrev xmlns:xlink="http://www.w3.org/1999/xlink" xlink:title="Palearctic region" id="ABBRID0EDXBI" xlink:type="simple">PAL</abbrev>, <abbrev xmlns:xlink="http://www.w3.org/1999/xlink" xlink:title="Oriental region" id="ABBRID0EHXBI" xlink:type="simple">ORI</abbrev><sup>#</sup></td></tr><tr><td rowspan="1" colspan="1"><sup>*</sup><italic><tp:taxon-name><tp:taxon-name-part taxon-name-part-type="genus" reg="Otostephanos">Otostephanos</tp:taxon-name-part> <tp:taxon-name-part taxon-name-part-type="species" reg="regalis">regalis</tp:taxon-name-part></tp:taxon-name></italic> Milne, 1916</td><td rowspan="1" colspan="1">GD13</td><td rowspan="1" colspan="1"><abbrev xmlns:xlink="http://www.w3.org/1999/xlink" xlink:title="Afrotropical region" id="ABBRID0EEYBI" xlink:type="simple">AFR</abbrev>, <abbrev xmlns:xlink="http://www.w3.org/1999/xlink" xlink:title="Palearctic region" id="ABBRID0EIYBI" xlink:type="simple">PAL</abbrev>, <abbrev xmlns:xlink="http://www.w3.org/1999/xlink" xlink:title="Oriental region" id="ABBRID0EMYBI" xlink:type="simple">ORI</abbrev><sup>#</sup></td></tr><tr><td rowspan="1" colspan="1"><sup>*</sup><italic><tp:taxon-name><tp:taxon-name-part taxon-name-part-type="genus" reg="Scepanotrocha">Scepanotrocha</tp:taxon-name-part> <tp:taxon-name-part taxon-name-part-type="species" reg="semitecta">semitecta</tp:taxon-name-part></tp:taxon-name></italic> Donner, 1951</td><td rowspan="1" colspan="1">SC1</td><td rowspan="1" colspan="1"><abbrev xmlns:xlink="http://www.w3.org/1999/xlink" xlink:title="Neotropical region" id="ABBRID0EJZBI" xlink:type="simple">NEO</abbrev>, <abbrev xmlns:xlink="http://www.w3.org/1999/xlink" xlink:title="Palearctic region" id="ABBRID0ENZBI" xlink:type="simple">PAL</abbrev>, <abbrev xmlns:xlink="http://www.w3.org/1999/xlink" xlink:title="Oriental region" id="ABBRID0ERZBI" xlink:type="simple">ORI</abbrev><sup>#</sup></td></tr><tr><td rowspan="1" colspan="1"><italic><tp:taxon-name><tp:taxon-name-part taxon-name-part-type="genus" reg="Macrotrachela">Macrotrachela</tp:taxon-name-part> <tp:taxon-name-part taxon-name-part-type="species" reg="bullata">bullata</tp:taxon-name-part></tp:taxon-name></italic> (Murray, 1906)</td><td rowspan="1" colspan="1">GD3–4, GZ2</td><td rowspan="1" colspan="1"><abbrev xmlns:xlink="http://www.w3.org/1999/xlink" xlink:title="Afrotropical region" id="ABBRID0EM1BI" xlink:type="simple">AFR</abbrev>, <abbrev xmlns:xlink="http://www.w3.org/1999/xlink" xlink:title="Oriental region" id="ABBRID0EQ1BI" xlink:type="simple">ORI</abbrev>, <abbrev xmlns:xlink="http://www.w3.org/1999/xlink" xlink:title="Palearctic region" id="ABBRID0EU1BI" xlink:type="simple">PAL</abbrev></td></tr><tr><td rowspan="1" colspan="1"><italic><tp:taxon-name><tp:taxon-name-part taxon-name-part-type="genus" reg="Macrotrachela">M.</tp:taxon-name-part> <tp:taxon-name-part taxon-name-part-type="species" reg="ehrenbergii">ehrenbergii</tp:taxon-name-part></tp:taxon-name></italic> (Janson, 1893)</td><td rowspan="1" colspan="1">HN7, GZ1</td><td rowspan="1" colspan="1"><abbrev xmlns:xlink="http://www.w3.org/1999/xlink" xlink:title="Afrotropical region" id="ABBRID0EO2BI" xlink:type="simple">AFR</abbrev>, <abbrev xmlns:xlink="http://www.w3.org/1999/xlink" xlink:title="Australian region" id="ABBRID0ES2BI" xlink:type="simple">AUS</abbrev>, <abbrev xmlns:xlink="http://www.w3.org/1999/xlink" xlink:title="Nearctic region" id="ABBRID0EW2BI" xlink:type="simple">NEA</abbrev>, <abbrev xmlns:xlink="http://www.w3.org/1999/xlink" xlink:title="Neotropical region" id="ABBRID0E12BI" xlink:type="simple">NEO</abbrev>, <abbrev xmlns:xlink="http://www.w3.org/1999/xlink" xlink:title="Oriental region" id="ABBRID0E52BI" xlink:type="simple">ORI</abbrev>, <abbrev xmlns:xlink="http://www.w3.org/1999/xlink" xlink:title="Pacific region" id="ABBRID0EC3BI" xlink:type="simple">PAC</abbrev>, <abbrev xmlns:xlink="http://www.w3.org/1999/xlink" xlink:title="Palearctic region" id="ABBRID0EG3BI" xlink:type="simple">PAL</abbrev></td></tr><tr><td rowspan="1" colspan="1"><sup>*</sup><italic><tp:taxon-name><tp:taxon-name-part taxon-name-part-type="genus" reg="Macrotrachela">M.</tp:taxon-name-part> <tp:taxon-name-part taxon-name-part-type="species" reg="habita">habita</tp:taxon-name-part></tp:taxon-name></italic> (Bryce, 1894)</td><td rowspan="1" colspan="1">GD6, 11,20, 22–23, YN1–3, GZ1</td><td rowspan="1" colspan="1"><abbrev xmlns:xlink="http://www.w3.org/1999/xlink" xlink:title="Afrotropical region" id="ABBRID0EC4BI" xlink:type="simple">AFR</abbrev>, <abbrev xmlns:xlink="http://www.w3.org/1999/xlink" xlink:title="Antarctic region" id="ABBRID0EG4BI" xlink:type="simple">ANT</abbrev>, <abbrev xmlns:xlink="http://www.w3.org/1999/xlink" xlink:title="Australian region" id="ABBRID0EK4BI" xlink:type="simple">AUS</abbrev>, <abbrev xmlns:xlink="http://www.w3.org/1999/xlink" xlink:title="Nearctic region" id="ABBRID0EO4BI" xlink:type="simple">NEA</abbrev>, <abbrev xmlns:xlink="http://www.w3.org/1999/xlink" xlink:title="Neotropical region" id="ABBRID0ES4BI" xlink:type="simple">NEO</abbrev>, <abbrev xmlns:xlink="http://www.w3.org/1999/xlink" xlink:title="Oriental region" id="ABBRID0EW4BI" xlink:type="simple">ORI</abbrev>, <abbrev xmlns:xlink="http://www.w3.org/1999/xlink" xlink:title="Palearctic region" id="ABBRID0E14BI" xlink:type="simple">PAL</abbrev></td></tr><tr><td rowspan="1" colspan="1"><sup>*</sup><italic><tp:taxon-name><tp:taxon-name-part taxon-name-part-type="genus" reg="Macrotrachela">M.</tp:taxon-name-part> <tp:taxon-name-part taxon-name-part-type="species" reg="hewitti">hewitti</tp:taxon-name-part></tp:taxon-name></italic> (Murray, 1911)</td><td rowspan="1" colspan="1">SH1</td><td rowspan="1" colspan="1"><abbrev xmlns:xlink="http://www.w3.org/1999/xlink" xlink:title="Afrotropical region" id="ABBRID0EW5BI" xlink:type="simple">AFR</abbrev>, <abbrev xmlns:xlink="http://www.w3.org/1999/xlink" xlink:title="Palearctic region" id="ABBRID0E15BI" xlink:type="simple">PAL</abbrev>, <abbrev xmlns:xlink="http://www.w3.org/1999/xlink" xlink:title="Oriental region" id="ABBRID0E55BI" xlink:type="simple">ORI</abbrev><sup>#</sup></td></tr><tr><td rowspan="1" colspan="1"><sup>*</sup><italic><tp:taxon-name><tp:taxon-name-part taxon-name-part-type="genus" reg="Macrotrachela">M.</tp:taxon-name-part> <tp:taxon-name-part taxon-name-part-type="species" reg="inermis">inermis</tp:taxon-name-part></tp:taxon-name></italic> Donner, 1965</td><td rowspan="1" colspan="1">YN4</td><td rowspan="1" colspan="1"><abbrev xmlns:xlink="http://www.w3.org/1999/xlink" xlink:title="Palearctic region" id="ABBRID0E26BI" xlink:type="simple">PAL</abbrev>, <abbrev xmlns:xlink="http://www.w3.org/1999/xlink" xlink:title="Oriental region" id="ABBRID0E66BI" xlink:type="simple">ORI</abbrev><sup>#</sup></td></tr><tr><td rowspan="1" colspan="1"><italic><tp:taxon-name><tp:taxon-name-part taxon-name-part-type="genus" reg="Macrotrachela">M.</tp:taxon-name-part> <tp:taxon-name-part taxon-name-part-type="species" reg="insolita">insolita</tp:taxon-name-part></tp:taxon-name></italic> De Koning, 1947</td><td rowspan="1" colspan="1">GD2, HN8</td><td rowspan="1" colspan="1"><abbrev xmlns:xlink="http://www.w3.org/1999/xlink" xlink:title="Antarctic region" id="ABBRID0E1ACI" xlink:type="simple">ANT</abbrev>, <abbrev xmlns:xlink="http://www.w3.org/1999/xlink" xlink:title="Australian region" id="ABBRID0E5ACI" xlink:type="simple">AUS</abbrev>, <abbrev xmlns:xlink="http://www.w3.org/1999/xlink" xlink:title="Nearctic region" id="ABBRID0ECBCI" xlink:type="simple">NEA</abbrev>, <abbrev xmlns:xlink="http://www.w3.org/1999/xlink" xlink:title="Neotropical region" id="ABBRID0EGBCI" xlink:type="simple">NEO</abbrev>, <abbrev xmlns:xlink="http://www.w3.org/1999/xlink" xlink:title="Palearctic region" id="ABBRID0EKBCI" xlink:type="simple">PAL</abbrev>, <abbrev xmlns:xlink="http://www.w3.org/1999/xlink" xlink:title="Oriental region" id="ABBRID0EOBCI" xlink:type="simple">ORI</abbrev><sup>#</sup></td></tr><tr><td rowspan="1" colspan="1"><sup>*</sup><italic><tp:taxon-name><tp:taxon-name-part taxon-name-part-type="genus" reg="Macrotrachela">M.</tp:taxon-name-part> <tp:taxon-name-part taxon-name-part-type="species" reg="latior">latior</tp:taxon-name-part></tp:taxon-name></italic> Doner, 1951</td><td rowspan="1" colspan="1">YN7</td><td rowspan="1" colspan="1"><abbrev xmlns:xlink="http://www.w3.org/1999/xlink" xlink:title="Palearctic region" id="ABBRID0ELCCI" xlink:type="simple">PAL</abbrev>, <abbrev xmlns:xlink="http://www.w3.org/1999/xlink" xlink:title="Oriental region" id="ABBRID0EPCCI" xlink:type="simple">ORI</abbrev><sup>#</sup></td></tr><tr><td rowspan="1" colspan="1"><sup>*</sup><italic><tp:taxon-name><tp:taxon-name-part taxon-name-part-type="genus" reg="Macrotrachela">M.</tp:taxon-name-part> <tp:taxon-name-part taxon-name-part-type="species" reg="libera">libera</tp:taxon-name-part></tp:taxon-name></italic> Donner, 1949</td><td rowspan="1" colspan="1">HN4</td><td rowspan="1" colspan="1"><abbrev xmlns:xlink="http://www.w3.org/1999/xlink" xlink:title="Palearctic region" id="ABBRID0EMDCI" xlink:type="simple">PAL</abbrev>, <abbrev xmlns:xlink="http://www.w3.org/1999/xlink" xlink:title="Oriental region" id="ABBRID0EQDCI" xlink:type="simple">ORI</abbrev><sup>#</sup></td></tr><tr><td rowspan="1" colspan="1"><italic><tp:taxon-name><tp:taxon-name-part taxon-name-part-type="genus" reg="Macrotrachela">M.</tp:taxon-name-part> <tp:taxon-name-part taxon-name-part-type="species" reg="multispinosa">multispinosa</tp:taxon-name-part> <tp:taxon-name-part taxon-name-part-type="subspecies" reg="multispinosa">multispinosa</tp:taxon-name-part></tp:taxon-name></italic> Thompson, 1892</td><td rowspan="1" colspan="1">GD6</td><td rowspan="1" colspan="1"><abbrev xmlns:xlink="http://www.w3.org/1999/xlink" xlink:title="Afrotropical region" id="ABBRID0EPECI" xlink:type="simple">AFR</abbrev>, <abbrev xmlns:xlink="http://www.w3.org/1999/xlink" xlink:title="Australian region" id="ABBRID0ETECI" xlink:type="simple">AUS</abbrev>, <abbrev xmlns:xlink="http://www.w3.org/1999/xlink" xlink:title="Nearctic region" id="ABBRID0EXECI" xlink:type="simple">NEA</abbrev>, <abbrev xmlns:xlink="http://www.w3.org/1999/xlink" xlink:title="Neotropical region" id="ABBRID0E2ECI" xlink:type="simple">NEO</abbrev>, <abbrev xmlns:xlink="http://www.w3.org/1999/xlink" xlink:title="Oriental region" id="ABBRID0E6ECI" xlink:type="simple">ORI</abbrev>, <abbrev xmlns:xlink="http://www.w3.org/1999/xlink" xlink:title="Palearctic region" id="ABBRID0EDFCI" xlink:type="simple">PAL</abbrev></td></tr><tr><td rowspan="1" colspan="1"><sup>*</sup><italic><tp:taxon-name><tp:taxon-name-part taxon-name-part-type="genus" reg="Macrotrachela">M.</tp:taxon-name-part> <tp:taxon-name-part taxon-name-part-type="species" reg="multispinosa">multispinosa</tp:taxon-name-part> <tp:taxon-name-part taxon-name-part-type="subspecies" reg="brevispinosa">brevispinosa</tp:taxon-name-part></tp:taxon-name></italic> (Murray, 1908)</td><td rowspan="1" colspan="1">YN5</td><td rowspan="1" colspan="1"><abbrev xmlns:xlink="http://www.w3.org/1999/xlink" xlink:title="Afrotropical region" id="ABBRID0EDGCI" xlink:type="simple">AFR</abbrev>, <abbrev xmlns:xlink="http://www.w3.org/1999/xlink" xlink:title="Australian region" id="ABBRID0EHGCI" xlink:type="simple">AUS</abbrev>, <abbrev xmlns:xlink="http://www.w3.org/1999/xlink" xlink:title="Neotropical region" id="ABBRID0ELGCI" xlink:type="simple">NEO</abbrev>, <abbrev xmlns:xlink="http://www.w3.org/1999/xlink" xlink:title="Oriental region" id="ABBRID0EPGCI" xlink:type="simple">ORI</abbrev>, <abbrev xmlns:xlink="http://www.w3.org/1999/xlink" xlink:title="Palearctic region" id="ABBRID0ETGCI" xlink:type="simple">PAL</abbrev></td></tr><tr><td rowspan="1" colspan="1"><sup>*</sup><italic><tp:taxon-name><tp:taxon-name-part taxon-name-part-type="genus" reg="Macrotrachela">M.</tp:taxon-name-part> <tp:taxon-name-part taxon-name-part-type="species" reg="nana">nana</tp:taxon-name-part></tp:taxon-name></italic> (Bryce, 1912)</td><td rowspan="1" colspan="1">QH1</td><td rowspan="1" colspan="1"><abbrev xmlns:xlink="http://www.w3.org/1999/xlink" xlink:title="Afrotropical region" id="ABBRID0EPHCI" xlink:type="simple">AFR</abbrev>, <abbrev xmlns:xlink="http://www.w3.org/1999/xlink" xlink:title="Australian region" id="ABBRID0ETHCI" xlink:type="simple">AUS</abbrev>, <abbrev xmlns:xlink="http://www.w3.org/1999/xlink" xlink:title="Nearctic region" id="ABBRID0EXHCI" xlink:type="simple">NEA</abbrev>, <abbrev xmlns:xlink="http://www.w3.org/1999/xlink" xlink:title="Neotropical region" id="ABBRID0E2HCI" xlink:type="simple">NEO</abbrev>, <abbrev xmlns:xlink="http://www.w3.org/1999/xlink" xlink:title="Palearctic region" id="ABBRID0E6HCI" xlink:type="simple">PAL</abbrev></td></tr><tr><td rowspan="1" colspan="1"><italic><tp:taxon-name><tp:taxon-name-part taxon-name-part-type="genus" reg="Macrotrachela">M.</tp:taxon-name-part> <tp:taxon-name-part taxon-name-part-type="species" reg="plicata">plicata</tp:taxon-name-part></tp:taxon-name></italic> (Bryce, 1892)</td><td rowspan="1" colspan="1">SC2–3</td><td rowspan="1" colspan="1"><abbrev xmlns:xlink="http://www.w3.org/1999/xlink" xlink:title="Afrotropical region" id="ABBRID0EZICI" xlink:type="simple">AFR</abbrev>, <abbrev xmlns:xlink="http://www.w3.org/1999/xlink" xlink:title="Australian region" id="ABBRID0E4ICI" xlink:type="simple">AUS</abbrev>, <abbrev xmlns:xlink="http://www.w3.org/1999/xlink" xlink:title="Nearctic region" id="ABBRID0EBJCI" xlink:type="simple">NEA</abbrev>, <abbrev xmlns:xlink="http://www.w3.org/1999/xlink" xlink:title="Palearctic region" id="ABBRID0EFJCI" xlink:type="simple">PAL</abbrev>, <abbrev xmlns:xlink="http://www.w3.org/1999/xlink" xlink:title="Oriental region" id="ABBRID0EJJCI" xlink:type="simple">ORI</abbrev><sup>#</sup></td></tr><tr><td rowspan="1" colspan="1"><sup>*</sup><italic><tp:taxon-name><tp:taxon-name-part taxon-name-part-type="genus" reg="Macrotrachela">M.</tp:taxon-name-part> <tp:taxon-name-part taxon-name-part-type="species" reg="quadricornifera">quadricornifera</tp:taxon-name-part> <tp:taxon-name-part taxon-name-part-type="subspecies" reg="quadricorniferoides">quadricorniferoides</tp:taxon-name-part></tp:taxon-name></italic> De Koning, 1929</td><td rowspan="1" colspan="1">JS1, 2</td><td rowspan="1" colspan="1"><abbrev xmlns:xlink="http://www.w3.org/1999/xlink" xlink:title="Afrotropical region" id="ABBRID0EKKCI" xlink:type="simple">AFR</abbrev>, <abbrev xmlns:xlink="http://www.w3.org/1999/xlink" xlink:title="Antarctic region" id="ABBRID0EOKCI" xlink:type="simple">ANT</abbrev>, <abbrev xmlns:xlink="http://www.w3.org/1999/xlink" xlink:title="Neotropical region" id="ABBRID0ESKCI" xlink:type="simple">NEO</abbrev>, <abbrev xmlns:xlink="http://www.w3.org/1999/xlink" xlink:title="Oriental region" id="ABBRID0EWKCI" xlink:type="simple">ORI</abbrev>, <abbrev xmlns:xlink="http://www.w3.org/1999/xlink" xlink:title="Palearctic region" id="ABBRID0E1KCI" xlink:type="simple">PAL</abbrev></td></tr><tr><td rowspan="1" colspan="1"><sup>*</sup><italic><tp:taxon-name><tp:taxon-name-part taxon-name-part-type="genus" reg="Macrotrachela">M.</tp:taxon-name-part> <tp:taxon-name-part taxon-name-part-type="species" reg="quadricornifera">quadricornifera</tp:taxon-name-part> <tp:taxon-name-part taxon-name-part-type="subspecies" reg="scutellata">scutellata</tp:taxon-name-part></tp:taxon-name></italic> Schulte, 1954</td><td rowspan="1" colspan="1">GD13</td><td rowspan="1" colspan="1"><abbrev xmlns:xlink="http://www.w3.org/1999/xlink" xlink:title="Australian region" id="ABBRID0E1LCI" xlink:type="simple">AUS</abbrev>, <abbrev xmlns:xlink="http://www.w3.org/1999/xlink" xlink:title="Palearctic region" id="ABBRID0E5LCI" xlink:type="simple">PAL</abbrev>, <abbrev xmlns:xlink="http://www.w3.org/1999/xlink" xlink:title="Oriental region" id="ABBRID0ECMCI" xlink:type="simple">ORI</abbrev><sup>#</sup></td></tr><tr><td rowspan="1" colspan="1"><sup>*</sup><italic><tp:taxon-name><tp:taxon-name-part taxon-name-part-type="genus" reg="Macrotrachela">M.</tp:taxon-name-part> <tp:taxon-name-part taxon-name-part-type="species" reg="timida">timida</tp:taxon-name-part></tp:taxon-name></italic> Milne, 1916</td><td rowspan="1" colspan="1">SC1–3, YN7</td><td rowspan="1" colspan="1"><abbrev xmlns:xlink="http://www.w3.org/1999/xlink" xlink:title="Afrotropical region" id="ABBRID0E6MCI" xlink:type="simple">AFR</abbrev>, <abbrev xmlns:xlink="http://www.w3.org/1999/xlink" xlink:title="Australian region" id="ABBRID0EDNCI" xlink:type="simple">AUS</abbrev>, <abbrev xmlns:xlink="http://www.w3.org/1999/xlink" xlink:title="Palearctic region" id="ABBRID0EHNCI" xlink:type="simple">PAL</abbrev>, <abbrev xmlns:xlink="http://www.w3.org/1999/xlink" xlink:title="Oriental region" id="ABBRID0ELNCI" xlink:type="simple">ORI</abbrev><sup>#</sup></td></tr><tr><td rowspan="1" colspan="1"><sup>*</sup><italic><tp:taxon-name><tp:taxon-name-part taxon-name-part-type="genus" reg="Philodina">Philodina</tp:taxon-name-part> <tp:taxon-name-part taxon-name-part-type="species" reg="acuticornis">acuticornis</tp:taxon-name-part></tp:taxon-name></italic> Murray, 1902</td><td rowspan="1" colspan="1">GD20–21, JS1, ZJ2</td><td rowspan="1" colspan="1"><abbrev xmlns:xlink="http://www.w3.org/1999/xlink" xlink:title="Afrotropical region" id="ABBRID0EIOCI" xlink:type="simple">AFR</abbrev>, <abbrev xmlns:xlink="http://www.w3.org/1999/xlink" xlink:title="Australian region" id="ABBRID0EMOCI" xlink:type="simple">AUS</abbrev>, <abbrev xmlns:xlink="http://www.w3.org/1999/xlink" xlink:title="Nearctic region" id="ABBRID0EQOCI" xlink:type="simple">NEA</abbrev>, <abbrev xmlns:xlink="http://www.w3.org/1999/xlink" xlink:title="Neotropical region" id="ABBRID0EUOCI" xlink:type="simple">NEO</abbrev>, <abbrev xmlns:xlink="http://www.w3.org/1999/xlink" xlink:title="Palearctic region" id="ABBRID0EYOCI" xlink:type="simple">PAL</abbrev>, <abbrev xmlns:xlink="http://www.w3.org/1999/xlink" xlink:title="Oriental region" id="ABBRID0E3OCI" xlink:type="simple">ORI</abbrev><sup>#</sup></td></tr><tr><td rowspan="1" colspan="1"><sup>*</sup><tp:taxon-name><tp:taxon-name-part taxon-name-part-type="genus" reg="Philodina">P.</tp:taxon-name-part> <tp:taxon-name-part taxon-name-part-type="uncertainty-rank">cf.</tp:taxon-name-part> <tp:taxon-name-part taxon-name-part-type="species" reg="indica">indica</tp:taxon-name-part></tp:taxon-name> Murray, 1906</td><td rowspan="1" colspan="1">YN4</td><td rowspan="1" colspan="1"><abbrev xmlns:xlink="http://www.w3.org/1999/xlink" xlink:title="Nearctic region" id="ABBRID0E2PCI" xlink:type="simple">NEA</abbrev>, <abbrev xmlns:xlink="http://www.w3.org/1999/xlink" xlink:title="Palearctic region" id="ABBRID0E6PCI" xlink:type="simple">PAL</abbrev>, <abbrev xmlns:xlink="http://www.w3.org/1999/xlink" xlink:title="Oriental region" id="ABBRID0EDQCI" xlink:type="simple">ORI</abbrev><sup>#</sup></td></tr><tr><td rowspan="1" colspan="1"><sup>*</sup><tp:taxon-name><tp:taxon-name-part taxon-name-part-type="genus" reg="Philodina">P.</tp:taxon-name-part> <tp:taxon-name-part taxon-name-part-type="uncertainty-rank">cf.</tp:taxon-name-part> <tp:taxon-name-part taxon-name-part-type="species" reg="proterva">proterva</tp:taxon-name-part></tp:taxon-name> Milne, 1916</td><td rowspan="1" colspan="1">GD5, YN1, 6, ZJ2</td><td rowspan="1" colspan="1"><abbrev xmlns:xlink="http://www.w3.org/1999/xlink" xlink:title="Afrotropical region" id="ABBRID0ECRCI" xlink:type="simple">AFR</abbrev>, <abbrev xmlns:xlink="http://www.w3.org/1999/xlink" xlink:title="Australian region" id="ABBRID0EGRCI" xlink:type="simple">AUS</abbrev>, <abbrev xmlns:xlink="http://www.w3.org/1999/xlink" xlink:title="Nearctic region" id="ABBRID0EKRCI" xlink:type="simple">NEA</abbrev>, <abbrev xmlns:xlink="http://www.w3.org/1999/xlink" xlink:title="Palearctic region" id="ABBRID0EORCI" xlink:type="simple">PAL</abbrev>, <abbrev xmlns:xlink="http://www.w3.org/1999/xlink" xlink:title="Oriental region" id="ABBRID0ESRCI" xlink:type="simple">ORI</abbrev><sup>#</sup></td></tr><tr><td rowspan="1" colspan="1"><sup>*</sup><italic><tp:taxon-name><tp:taxon-name-part taxon-name-part-type="genus" reg="Philodina">P.</tp:taxon-name-part> <tp:taxon-name-part taxon-name-part-type="species" reg="childi">childi</tp:taxon-name-part></tp:taxon-name></italic> Milne, 1916</td><td rowspan="1" colspan="1">GD14, YN7</td><td rowspan="1" colspan="1"><abbrev xmlns:xlink="http://www.w3.org/1999/xlink" xlink:title="Palearctic region" id="ABBRID0EPSCI" xlink:type="simple">PAL</abbrev>, <abbrev xmlns:xlink="http://www.w3.org/1999/xlink" xlink:title="Oriental region" id="ABBRID0ETSCI" xlink:type="simple">ORI</abbrev><sup>#</sup></td></tr><tr><td rowspan="1" colspan="1"><sup>*</sup><italic><tp:taxon-name><tp:taxon-name-part taxon-name-part-type="genus" reg="Philodina">P.</tp:taxon-name-part> <tp:taxon-name-part taxon-name-part-type="species" reg="duplicalcar">duplicalcar</tp:taxon-name-part></tp:taxon-name></italic> (De Koning, 1947)</td><td rowspan="1" colspan="1">NX2</td><td rowspan="1" colspan="1">
                  <abbrev xmlns:xlink="http://www.w3.org/1999/xlink" xlink:title="Palearctic region" id="ABBRID0EQTCI" xlink:type="simple">PAL</abbrev>
                </td></tr><tr><td rowspan="1" colspan="1"><italic><tp:taxon-name><tp:taxon-name-part taxon-name-part-type="genus" reg="Philodina">P.</tp:taxon-name-part> <tp:taxon-name-part taxon-name-part-type="species" reg="megalotrocha">megalotrocha</tp:taxon-name-part></tp:taxon-name></italic> Ehrenberg, 1832</td><td rowspan="1" colspan="1">HN5–6, 9, GD9, 12</td><td rowspan="1" colspan="1"><abbrev xmlns:xlink="http://www.w3.org/1999/xlink" xlink:title="Afrotropical region" id="ABBRID0ELUCI" xlink:type="simple">AFR</abbrev>, <abbrev xmlns:xlink="http://www.w3.org/1999/xlink" xlink:title="Australian region" id="ABBRID0EPUCI" xlink:type="simple">AUS</abbrev>, <abbrev xmlns:xlink="http://www.w3.org/1999/xlink" xlink:title="Nearctic region" id="ABBRID0ETUCI" xlink:type="simple">NEA</abbrev>, <abbrev xmlns:xlink="http://www.w3.org/1999/xlink" xlink:title="Neotropical region" id="ABBRID0EXUCI" xlink:type="simple">NEO</abbrev>, <abbrev xmlns:xlink="http://www.w3.org/1999/xlink" xlink:title="Oriental region" id="ABBRID0E2UCI" xlink:type="simple">ORI</abbrev>, <abbrev xmlns:xlink="http://www.w3.org/1999/xlink" xlink:title="Palearctic region" id="ABBRID0E6UCI" xlink:type="simple">PAL</abbrev></td></tr><tr><td rowspan="1" colspan="1"><sup>*</sup><tp:taxon-name><tp:taxon-name-part taxon-name-part-type="genus" reg="Philodina">P.</tp:taxon-name-part> <tp:taxon-name-part taxon-name-part-type="uncertainty-rank">cf.</tp:taxon-name-part> <tp:taxon-name-part taxon-name-part-type="species" reg="parvicalcar">parvicalcar</tp:taxon-name-part></tp:taxon-name> De Koning, 1947</td><td rowspan="1" colspan="1">SH2, GD25</td><td rowspan="1" colspan="1"><abbrev xmlns:xlink="http://www.w3.org/1999/xlink" xlink:title="Palearctic region" id="ABBRID0E4VCI" xlink:type="simple">PAL</abbrev>, <abbrev xmlns:xlink="http://www.w3.org/1999/xlink" xlink:title="Oriental region" id="ABBRID0EBWCI" xlink:type="simple">ORI</abbrev><sup>#</sup></td></tr><tr><td rowspan="1" colspan="1"><sup>*</sup><italic><tp:taxon-name><tp:taxon-name-part taxon-name-part-type="genus" reg="Philodina">P.</tp:taxon-name-part> <tp:taxon-name-part taxon-name-part-type="species" reg="plena">plena</tp:taxon-name-part></tp:taxon-name></italic> (Bryce, 1894)</td><td rowspan="1" colspan="1">QH1, YN7</td><td rowspan="1" colspan="1"><abbrev xmlns:xlink="http://www.w3.org/1999/xlink" xlink:title="Afrotropical region" id="ABBRID0E5WCI" xlink:type="simple">AFR</abbrev>, <abbrev xmlns:xlink="http://www.w3.org/1999/xlink" xlink:title="Antarctic region" id="ABBRID0ECXCI" xlink:type="simple">ANT</abbrev>, <abbrev xmlns:xlink="http://www.w3.org/1999/xlink" xlink:title="Australian region" id="ABBRID0EGXCI" xlink:type="simple">AUS</abbrev>, <abbrev xmlns:xlink="http://www.w3.org/1999/xlink" xlink:title="Nearctic region" id="ABBRID0EKXCI" xlink:type="simple">NEA</abbrev>, <abbrev xmlns:xlink="http://www.w3.org/1999/xlink" xlink:title="Neotropical region" id="ABBRID0EOXCI" xlink:type="simple">NEO</abbrev>, <abbrev xmlns:xlink="http://www.w3.org/1999/xlink" xlink:title="Palearctic region" id="ABBRID0ESXCI" xlink:type="simple">PAL</abbrev>, <abbrev xmlns:xlink="http://www.w3.org/1999/xlink" xlink:title="Oriental region" id="ABBRID0EWXCI" xlink:type="simple">ORI</abbrev><sup>#</sup></td></tr><tr><td rowspan="1" colspan="1"><sup>*</sup><italic><tp:taxon-name><tp:taxon-name-part taxon-name-part-type="genus" reg="Philodina">P.</tp:taxon-name-part> <tp:taxon-name-part taxon-name-part-type="species" reg="rapida">rapida</tp:taxon-name-part></tp:taxon-name></italic> Milne, 1916</td><td rowspan="1" colspan="1">YN7</td><td rowspan="1" colspan="1"><abbrev xmlns:xlink="http://www.w3.org/1999/xlink" xlink:title="Afrotropical region" id="ABBRID0ETYCI" xlink:type="simple">AFR</abbrev>, <abbrev xmlns:xlink="http://www.w3.org/1999/xlink" xlink:title="Neotropical region" id="ABBRID0EXYCI" xlink:type="simple">NEO</abbrev>, <abbrev xmlns:xlink="http://www.w3.org/1999/xlink" xlink:title="Palearctic region" id="ABBRID0E2YCI" xlink:type="simple">PAL</abbrev>, <abbrev xmlns:xlink="http://www.w3.org/1999/xlink" xlink:title="Oriental region" id="ABBRID0E6YCI" xlink:type="simple">ORI</abbrev><sup>#</sup></td></tr><tr><td rowspan="1" colspan="1"><italic><tp:taxon-name><tp:taxon-name-part taxon-name-part-type="genus" reg="Philodina">P.</tp:taxon-name-part> <tp:taxon-name-part taxon-name-part-type="species" reg="roseola">roseola</tp:taxon-name-part></tp:taxon-name></italic> Ehrenberg, 1832</td><td rowspan="1" colspan="1">GD19</td><td rowspan="1" colspan="1"><abbrev xmlns:xlink="http://www.w3.org/1999/xlink" xlink:title="Afrotropical region" id="ABBRID0E1ZCI" xlink:type="simple">AFR</abbrev>, <abbrev xmlns:xlink="http://www.w3.org/1999/xlink" xlink:title="Australian region" id="ABBRID0E5ZCI" xlink:type="simple">AUS</abbrev>, <abbrev xmlns:xlink="http://www.w3.org/1999/xlink" xlink:title="Nearctic region" id="ABBRID0EC1CI" xlink:type="simple">NEA</abbrev>, <abbrev xmlns:xlink="http://www.w3.org/1999/xlink" xlink:title="Neotropical region" id="ABBRID0EG1CI" xlink:type="simple">NEO</abbrev>, <abbrev xmlns:xlink="http://www.w3.org/1999/xlink" xlink:title="Palearctic region" id="ABBRID0EK1CI" xlink:type="simple">PAL</abbrev>, <abbrev xmlns:xlink="http://www.w3.org/1999/xlink" xlink:title="Oriental region" id="ABBRID0EO1CI" xlink:type="simple">ORI</abbrev><sup>#</sup></td></tr><tr><td rowspan="1" colspan="1"><sup>*</sup><italic><tp:taxon-name><tp:taxon-name-part taxon-name-part-type="genus" reg="Philodina">P.</tp:taxon-name-part> <tp:taxon-name-part taxon-name-part-type="species" reg="rugosa">rugosa</tp:taxon-name-part></tp:taxon-name></italic> Bryce, 1903</td><td rowspan="1" colspan="1">GD20–21</td><td rowspan="1" colspan="1"><abbrev xmlns:xlink="http://www.w3.org/1999/xlink" xlink:title="Afrotropical region" id="ABBRID0EL2CI" xlink:type="simple">AFR</abbrev>, <abbrev xmlns:xlink="http://www.w3.org/1999/xlink" xlink:title="Australian region" id="ABBRID0EP2CI" xlink:type="simple">AUS</abbrev>, <abbrev xmlns:xlink="http://www.w3.org/1999/xlink" xlink:title="Nearctic region" id="ABBRID0ET2CI" xlink:type="simple">NEA</abbrev>, <abbrev xmlns:xlink="http://www.w3.org/1999/xlink" xlink:title="Neotropical region" id="ABBRID0EX2CI" xlink:type="simple">NEO</abbrev>, <abbrev xmlns:xlink="http://www.w3.org/1999/xlink" xlink:title="Palearctic region" id="ABBRID0E22CI" xlink:type="simple">PAL</abbrev>, <abbrev xmlns:xlink="http://www.w3.org/1999/xlink" xlink:title="Oriental region" id="ABBRID0E62CI" xlink:type="simple">ORI</abbrev><sup>#</sup></td></tr><tr><td rowspan="1" colspan="1"><sup>*</sup><italic><tp:taxon-name><tp:taxon-name-part taxon-name-part-type="genus" reg="Philodina">P.</tp:taxon-name-part> <tp:taxon-name-part taxon-name-part-type="species" reg="tenuicalcar">tenuicalcar</tp:taxon-name-part></tp:taxon-name></italic> De Koning, 1947</td><td rowspan="1" colspan="1">NX1</td><td rowspan="1" colspan="1">
                  <abbrev xmlns:xlink="http://www.w3.org/1999/xlink" xlink:title="Palearctic region" id="ABBRID0E33CI" xlink:type="simple">PAL</abbrev>
                </td></tr><tr><td rowspan="1" colspan="1"><sup>*</sup><italic><tp:taxon-name><tp:taxon-name-part taxon-name-part-type="genus" reg="Philodina">P.</tp:taxon-name-part> <tp:taxon-name-part taxon-name-part-type="species" reg="tranquilla">tranquilla</tp:taxon-name-part></tp:taxon-name></italic> Wulfert, 1942</td><td rowspan="1" colspan="1">HN2, GS1</td><td rowspan="1" colspan="1"><abbrev xmlns:xlink="http://www.w3.org/1999/xlink" xlink:title="Australian region" id="ABBRID0EZ4CI" xlink:type="simple">AUS</abbrev>, <abbrev xmlns:xlink="http://www.w3.org/1999/xlink" xlink:title="Palearctic region" id="ABBRID0E44CI" xlink:type="simple">PAL</abbrev>, <abbrev xmlns:xlink="http://www.w3.org/1999/xlink" xlink:title="Oriental region" id="ABBRID0EB5CI" xlink:type="simple">ORI</abbrev><sup>#</sup></td></tr><tr><td rowspan="1" colspan="1"><italic><tp:taxon-name><tp:taxon-name-part taxon-name-part-type="genus" reg="Philodina">P.</tp:taxon-name-part> <tp:taxon-name-part taxon-name-part-type="species" reg="vorax">vorax</tp:taxon-name-part></tp:taxon-name></italic> (Janson, 1893)</td><td rowspan="1" colspan="1">HN2</td><td rowspan="1" colspan="1"><abbrev xmlns:xlink="http://www.w3.org/1999/xlink" xlink:title="Afrotropical region" id="ABBRID0E35CI" xlink:type="simple">AFR</abbrev>, <abbrev xmlns:xlink="http://www.w3.org/1999/xlink" xlink:title="Australian region" id="ABBRID0EA6CI" xlink:type="simple">AUS</abbrev>, <abbrev xmlns:xlink="http://www.w3.org/1999/xlink" xlink:title="Nearctic region" id="ABBRID0EE6CI" xlink:type="simple">NEA</abbrev>, <abbrev xmlns:xlink="http://www.w3.org/1999/xlink" xlink:title="Neotropical region" id="ABBRID0EI6CI" xlink:type="simple">NEO</abbrev>, <abbrev xmlns:xlink="http://www.w3.org/1999/xlink" xlink:title="Oriental region" id="ABBRID0EM6CI" xlink:type="simple">ORI</abbrev>, <abbrev xmlns:xlink="http://www.w3.org/1999/xlink" xlink:title="Palearctic region" id="ABBRID0EQ6CI" xlink:type="simple">PAL</abbrev></td></tr><tr><td rowspan="1" colspan="1"><sup>*</sup><italic><tp:taxon-name><tp:taxon-name-part taxon-name-part-type="genus" reg="Pleuretra">Pleuretra</tp:taxon-name-part> <tp:taxon-name-part taxon-name-part-type="species" reg="africana">africana</tp:taxon-name-part></tp:taxon-name></italic> Murray, 1911</td><td rowspan="1" colspan="1">YN2, 6</td><td rowspan="1" colspan="1"><abbrev xmlns:xlink="http://www.w3.org/1999/xlink" xlink:title="Afrotropical region" id="ABBRID0EMADI" xlink:type="simple">AFR</abbrev>, <abbrev xmlns:xlink="http://www.w3.org/1999/xlink" xlink:title="Neotropical region" id="ABBRID0EQADI" xlink:type="simple">NEO</abbrev>, <abbrev xmlns:xlink="http://www.w3.org/1999/xlink" xlink:title="Oriental region" id="ABBRID0EUADI" xlink:type="simple">ORI</abbrev><sup>#</sup></td></tr><tr><td rowspan="1" colspan="1"><sup>*</sup><italic><tp:taxon-name><tp:taxon-name-part taxon-name-part-type="genus" reg="Philodina">P.</tp:taxon-name-part> <tp:taxon-name-part taxon-name-part-type="species" reg="brycei">brycei</tp:taxon-name-part></tp:taxon-name></italic> (Weber, 1898)</td><td rowspan="1" colspan="1">GD15, 23</td><td rowspan="1" colspan="1"><abbrev xmlns:xlink="http://www.w3.org/1999/xlink" xlink:title="Afrotropical region" id="ABBRID0ERBDI" xlink:type="simple">AFR</abbrev>, <abbrev xmlns:xlink="http://www.w3.org/1999/xlink" xlink:title="Australian region" id="ABBRID0EVBDI" xlink:type="simple">AUS</abbrev>, <abbrev xmlns:xlink="http://www.w3.org/1999/xlink" xlink:title="Nearctic region" id="ABBRID0EZBDI" xlink:type="simple">NEA</abbrev>, <abbrev xmlns:xlink="http://www.w3.org/1999/xlink" xlink:title="Neotropical region" id="ABBRID0E4BDI" xlink:type="simple">NEO</abbrev>, <abbrev xmlns:xlink="http://www.w3.org/1999/xlink" xlink:title="Palearctic region" id="ABBRID0EBCDI" xlink:type="simple">PAL</abbrev>, <abbrev xmlns:xlink="http://www.w3.org/1999/xlink" xlink:title="Oriental region" id="ABBRID0EFCDI" xlink:type="simple">ORI</abbrev><sup>#</sup></td></tr><tr><td rowspan="1" colspan="1"><italic><tp:taxon-name><tp:taxon-name-part taxon-name-part-type="genus" reg="Rotaria">Rotaria</tp:taxon-name-part> <tp:taxon-name-part taxon-name-part-type="species" reg="citrina">citrina</tp:taxon-name-part></tp:taxon-name></italic> (Ehrenberg, 1838)</td><td rowspan="1" colspan="1">GD16</td><td rowspan="1" colspan="1"><abbrev xmlns:xlink="http://www.w3.org/1999/xlink" xlink:title="Afrotropical region" id="ABBRID0EADDI" xlink:type="simple">AFR</abbrev>, <abbrev xmlns:xlink="http://www.w3.org/1999/xlink" xlink:title="Australian region" id="ABBRID0EEDDI" xlink:type="simple">AUS</abbrev>, <abbrev xmlns:xlink="http://www.w3.org/1999/xlink" xlink:title="Nearctic region" id="ABBRID0EIDDI" xlink:type="simple">NEA</abbrev>, <abbrev xmlns:xlink="http://www.w3.org/1999/xlink" xlink:title="Palearctic region" id="ABBRID0EMDDI" xlink:type="simple">PAL</abbrev>, <abbrev xmlns:xlink="http://www.w3.org/1999/xlink" xlink:title="Oriental region" id="ABBRID0EQDDI" xlink:type="simple">ORI</abbrev><sup>#</sup></td></tr><tr><td rowspan="1" colspan="1"><sup>*</sup><italic><tp:taxon-name><tp:taxon-name-part taxon-name-part-type="genus" reg="Rotaria">R.</tp:taxon-name-part> <tp:taxon-name-part taxon-name-part-type="species" reg="laticeps">laticeps</tp:taxon-name-part></tp:taxon-name></italic> Wulfert, 1942</td><td rowspan="1" colspan="1">GD15, 24</td><td rowspan="1" colspan="1"><abbrev xmlns:xlink="http://www.w3.org/1999/xlink" xlink:title="Australian region" id="ABBRID0ENEDI" xlink:type="simple">AUS</abbrev>, <abbrev xmlns:xlink="http://www.w3.org/1999/xlink" xlink:title="Palearctic region" id="ABBRID0EREDI" xlink:type="simple">PAL</abbrev>, <abbrev xmlns:xlink="http://www.w3.org/1999/xlink" xlink:title="Oriental region" id="ABBRID0EVEDI" xlink:type="simple">ORI</abbrev><sup>#</sup></td></tr><tr><td rowspan="1" colspan="1"><italic><tp:taxon-name><tp:taxon-name-part taxon-name-part-type="genus" reg="Rotaria">R.</tp:taxon-name-part> <tp:taxon-name-part taxon-name-part-type="species" reg="neptunia">neptunia</tp:taxon-name-part></tp:taxon-name></italic> Ehrenberg, 1830</td><td rowspan="1" colspan="1">GD16–17</td><td rowspan="1" colspan="1"><abbrev xmlns:xlink="http://www.w3.org/1999/xlink" xlink:title="Afrotropical region" id="ABBRID0EQFDI" xlink:type="simple">AFR</abbrev>, <abbrev xmlns:xlink="http://www.w3.org/1999/xlink" xlink:title="Australian region" id="ABBRID0EUFDI" xlink:type="simple">AUS</abbrev>, <abbrev xmlns:xlink="http://www.w3.org/1999/xlink" xlink:title="Nearctic region" id="ABBRID0EYFDI" xlink:type="simple">NEA</abbrev>, <abbrev xmlns:xlink="http://www.w3.org/1999/xlink" xlink:title="Neotropical region" id="ABBRID0E3FDI" xlink:type="simple">NEO</abbrev>, <abbrev xmlns:xlink="http://www.w3.org/1999/xlink" xlink:title="Oriental region" id="ABBRID0EAGDI" xlink:type="simple">ORI</abbrev>, <abbrev xmlns:xlink="http://www.w3.org/1999/xlink" xlink:title="Palearctic region" id="ABBRID0EEGDI" xlink:type="simple">PAL</abbrev></td></tr><tr><td rowspan="1" colspan="1"><sup>*</sup><italic><tp:taxon-name><tp:taxon-name-part taxon-name-part-type="genus" reg="Rotaria">R.</tp:taxon-name-part> <tp:taxon-name-part taxon-name-part-type="species" reg="neptunoida">neptunoida</tp:taxon-name-part></tp:taxon-name></italic> Harring, 1913</td><td rowspan="1" colspan="1">GD16–17, 19</td><td rowspan="1" colspan="1"><abbrev xmlns:xlink="http://www.w3.org/1999/xlink" xlink:title="Afrotropical region" id="ABBRID0EAHDI" xlink:type="simple">AFR</abbrev>, <abbrev xmlns:xlink="http://www.w3.org/1999/xlink" xlink:title="Australian region" id="ABBRID0EEHDI" xlink:type="simple">AUS</abbrev>, <abbrev xmlns:xlink="http://www.w3.org/1999/xlink" xlink:title="Nearctic region" id="ABBRID0EIHDI" xlink:type="simple">NEA</abbrev>, <abbrev xmlns:xlink="http://www.w3.org/1999/xlink" xlink:title="Oriental region" id="ABBRID0EMHDI" xlink:type="simple">ORI</abbrev>, <abbrev xmlns:xlink="http://www.w3.org/1999/xlink" xlink:title="Palearctic region" id="ABBRID0EQHDI" xlink:type="simple">PAL</abbrev></td></tr><tr><td rowspan="1" colspan="1"><italic><tp:taxon-name><tp:taxon-name-part taxon-name-part-type="genus" reg="Rotaria">R.</tp:taxon-name-part> <tp:taxon-name-part taxon-name-part-type="species" reg="rotatoria">rotatoria</tp:taxon-name-part></tp:taxon-name></italic> (Pallas, 1766)</td><td rowspan="1" colspan="1">HN5, GD8, 18, SH1, 3</td><td rowspan="1" colspan="1"><abbrev xmlns:xlink="http://www.w3.org/1999/xlink" xlink:title="Afrotropical region" id="ABBRID0EKIDI" xlink:type="simple">AFR</abbrev>, <abbrev xmlns:xlink="http://www.w3.org/1999/xlink" xlink:title="Australian region" id="ABBRID0EOIDI" xlink:type="simple">AUS</abbrev>, <abbrev xmlns:xlink="http://www.w3.org/1999/xlink" xlink:title="Nearctic region" id="ABBRID0ESIDI" xlink:type="simple">NEA</abbrev>, <abbrev xmlns:xlink="http://www.w3.org/1999/xlink" xlink:title="Neotropical region" id="ABBRID0EWIDI" xlink:type="simple">NEO</abbrev>, <abbrev xmlns:xlink="http://www.w3.org/1999/xlink" xlink:title="Oriental region" id="ABBRID0E1IDI" xlink:type="simple">ORI</abbrev>, <abbrev xmlns:xlink="http://www.w3.org/1999/xlink" xlink:title="Palearctic region" id="ABBRID0E5IDI" xlink:type="simple">PAL</abbrev></td></tr><tr><td rowspan="1" colspan="1"><italic><tp:taxon-name><tp:taxon-name-part taxon-name-part-type="genus" reg="Rotaria">R.</tp:taxon-name-part> <tp:taxon-name-part taxon-name-part-type="species" reg="sordida">sordida</tp:taxon-name-part></tp:taxon-name></italic> (Western, 1893)</td><td rowspan="1" colspan="1">HN2, 8, YN2–3, GD13–14,26, JS1</td><td rowspan="1" colspan="1"><abbrev xmlns:xlink="http://www.w3.org/1999/xlink" xlink:title="Afrotropical region" id="ABBRID0EYJDI" xlink:type="simple">AFR</abbrev>, <abbrev xmlns:xlink="http://www.w3.org/1999/xlink" xlink:title="Australian region" id="ABBRID0E3JDI" xlink:type="simple">AUS</abbrev>, <abbrev xmlns:xlink="http://www.w3.org/1999/xlink" xlink:title="Nearctic region" id="ABBRID0EAKDI" xlink:type="simple">NEA</abbrev>, <abbrev xmlns:xlink="http://www.w3.org/1999/xlink" xlink:title="Neotropical region" id="ABBRID0EEKDI" xlink:type="simple">NEO</abbrev>, <abbrev xmlns:xlink="http://www.w3.org/1999/xlink" xlink:title="Oriental region" id="ABBRID0EIKDI" xlink:type="simple">ORI</abbrev>, <abbrev xmlns:xlink="http://www.w3.org/1999/xlink" xlink:title="Palearctic region" id="ABBRID0EMKDI" xlink:type="simple">PAL</abbrev></td></tr><tr><td rowspan="1" colspan="1"><italic><tp:taxon-name><tp:taxon-name-part taxon-name-part-type="genus" reg="Rotaria">R.</tp:taxon-name-part> <tp:taxon-name-part taxon-name-part-type="species" reg="tardigrada">tardigrada</tp:taxon-name-part></tp:taxon-name></italic> (Ehrenberg, 1830)</td><td rowspan="1" colspan="1">HN9</td><td rowspan="1" colspan="1"><abbrev xmlns:xlink="http://www.w3.org/1999/xlink" xlink:title="Afrotropical region" id="ABBRID0EGLDI" xlink:type="simple">AFR</abbrev>, <abbrev xmlns:xlink="http://www.w3.org/1999/xlink" xlink:title="Australian region" id="ABBRID0EKLDI" xlink:type="simple">AUS</abbrev>, <abbrev xmlns:xlink="http://www.w3.org/1999/xlink" xlink:title="Nearctic region" id="ABBRID0EOLDI" xlink:type="simple">NEA</abbrev>, <abbrev xmlns:xlink="http://www.w3.org/1999/xlink" xlink:title="Neotropical region" id="ABBRID0ESLDI" xlink:type="simple">NEO</abbrev>, <abbrev xmlns:xlink="http://www.w3.org/1999/xlink" xlink:title="Oriental region" id="ABBRID0EWLDI" xlink:type="simple">ORI</abbrev>, <abbrev xmlns:xlink="http://www.w3.org/1999/xlink" xlink:title="Palearctic region" id="ABBRID0E1LDI" xlink:type="simple">PAL</abbrev></td></tr><tr><td rowspan="1" colspan="1"><italic><tp:taxon-name><tp:taxon-name-part taxon-name-part-type="genus" reg="Rotaria">R.</tp:taxon-name-part> <tp:taxon-name-part taxon-name-part-type="species" reg="tridens">tridens</tp:taxon-name-part></tp:taxon-name></italic> (Montet, 1915)</td><td rowspan="1" colspan="1">HN6, 9, GD9, 12</td><td rowspan="1" colspan="1"><abbrev xmlns:xlink="http://www.w3.org/1999/xlink" xlink:title="Australian region" id="ABBRID0EUMDI" xlink:type="simple">AUS</abbrev>, <abbrev xmlns:xlink="http://www.w3.org/1999/xlink" xlink:title="Nearctic region" id="ABBRID0EYMDI" xlink:type="simple">NEA</abbrev>, <abbrev xmlns:xlink="http://www.w3.org/1999/xlink" xlink:title="Neotropical region" id="ABBRID0E3MDI" xlink:type="simple">NEO</abbrev>, PA<sup>L</sup>, <abbrev xmlns:xlink="http://www.w3.org/1999/xlink" xlink:title="Oriental region" id="ABBRID0ECNDI" xlink:type="simple">ORI</abbrev>#</td></tr></tbody></table><table-wrap-foot><fn><p>*: Taxa new for China, #: new for <abbrev xmlns:xlink="http://www.w3.org/1999/xlink" xlink:title="Oriental region" id="ABBRID0EKNDI" xlink:type="simple">ORI</abbrev>. Abbreviations: <abbrev xmlns:xlink="http://www.w3.org/1999/xlink" xlink:title="Afrotropical region" id="ABBRID0EONDI" xlink:type="simple">AFR</abbrev>: Afrotropical region; <abbrev xmlns:xlink="http://www.w3.org/1999/xlink" xlink:title="Antarctic region" id="ABBRID0ESNDI" xlink:type="simple">ANT</abbrev>: Antarctic region; <abbrev xmlns:xlink="http://www.w3.org/1999/xlink" xlink:title="Australian region" id="ABBRID0EWNDI" xlink:type="simple">AUS</abbrev>: Australian region; <abbrev xmlns:xlink="http://www.w3.org/1999/xlink" xlink:title="Nearctic region" id="ABBRID0E1NDI" xlink:type="simple">NEA</abbrev>: Nearctic region; <abbrev xmlns:xlink="http://www.w3.org/1999/xlink" xlink:title="Neotropical region" id="ABBRID0E5NDI" xlink:type="simple">NEO</abbrev>: Neotropical region; <abbrev xmlns:xlink="http://www.w3.org/1999/xlink" xlink:title="Oriental region" id="ABBRID0ECODI" xlink:type="simple">ORI</abbrev>: Oriental region; <abbrev xmlns:xlink="http://www.w3.org/1999/xlink" xlink:title="Pacific region" id="ABBRID0EGODI" xlink:type="simple">PAC</abbrev>: Pacific region; <abbrev xmlns:xlink="http://www.w3.org/1999/xlink" xlink:title="Palearctic region" id="ABBRID0EKODI" xlink:type="simple">PAL</abbrev>: Palearctic region. ‘cf.’ is retained for those taxa which have some differences from the nominate morphospecies, requiring further study. Locality codes see Table <xref ref-type="table" rid="T2">2</xref> for sampling information.</p></fn></table-wrap-foot></table-wrap><table-wrap id="T2" position="float" orientation="portrait"><label>Table 2.</label><caption><p>Sampling locality information of this survey.</p></caption><table id="TID0EYUAI" rules="all"><tbody><tr><th rowspan="1" colspan="1">Locality codes</th><th rowspan="1" colspan="1">Locality</th><th rowspan="1" colspan="1">Sampling date</th><th rowspan="1" colspan="1">Habitat</th><th rowspan="1" colspan="1">GPS coordinates</th><th rowspan="1" colspan="1">Elevation (m)</th></tr><tr><td rowspan="1" colspan="1">GD1</td><td rowspan="1" colspan="1">Chaozhou</td><td rowspan="1" colspan="1">18.08.2017</td><td rowspan="1" colspan="1">Moss on concrete</td><td rowspan="1" colspan="1">
                  <named-content xmlns:xlink="http://www.w3.org/1999/xlink" content-type="dwc:verbatimCoordinates" xlink:type="simple">
                    <named-content content-type="geo-json" specific-use="{&#34;type&#34;:&#34;Point&#34;,&#34;coordinates&#34;:[116.636706,23.970869]}" id="NCID0EN5AG" xlink:type="simple">23°58'15.13"N, 116°38'12.14"E</named-content>
                  </named-content>
                </td><td rowspan="1" colspan="1">1136</td></tr><tr><td rowspan="1" colspan="1">GD2</td><td rowspan="1" colspan="1">Chaozhou</td><td rowspan="1" colspan="1">18.08.2017</td><td rowspan="1" colspan="1">Moss on bark</td><td rowspan="1" colspan="1">
                  <named-content xmlns:xlink="http://www.w3.org/1999/xlink" content-type="dwc:verbatimCoordinates" xlink:type="simple">
                    <named-content content-type="geo-json" specific-use="{&#34;type&#34;:&#34;Point&#34;,&#34;coordinates&#34;:[116.636689,23.970814]}" id="NCID0EJ6AG" xlink:type="simple">23°58'14.93"N, 116°38'12.08E</named-content>
                  </named-content>
                </td><td rowspan="1" colspan="1">1139</td></tr><tr><td rowspan="1" colspan="1">GD3</td><td rowspan="1" colspan="1">Chaozhou</td><td rowspan="1" colspan="1">18.08.2017</td><td rowspan="1" colspan="1">Moss on rock</td><td rowspan="1" colspan="1">
                  <named-content xmlns:xlink="http://www.w3.org/1999/xlink" content-type="dwc:verbatimCoordinates" xlink:type="simple">
                    <named-content content-type="geo-json" specific-use="{&#34;type&#34;:&#34;Point&#34;,&#34;coordinates&#34;:[116.636697,23.970831]}" id="NCID0EFABG" xlink:type="simple">23°58'14.99"N, 116°38'12.11"E</named-content>
                  </named-content>
                </td><td rowspan="1" colspan="1">1138</td></tr><tr><td rowspan="1" colspan="1">GD4</td><td rowspan="1" colspan="1">Chaozhou</td><td rowspan="1" colspan="1">18.08.2017</td><td rowspan="1" colspan="1">Moss on soil</td><td rowspan="1" colspan="1">
                  <named-content xmlns:xlink="http://www.w3.org/1999/xlink" content-type="dwc:verbatimCoordinates" xlink:type="simple">
                    <named-content content-type="geo-json" specific-use="{&#34;type&#34;:&#34;Point&#34;,&#34;coordinates&#34;:[116.636692,23.970839]}" id="NCID0EBBBG" xlink:type="simple">23°58'15.02"N, 116°38'12.09"E</named-content>
                  </named-content>
                </td><td rowspan="1" colspan="1">1138</td></tr><tr><td rowspan="1" colspan="1">GD5</td><td rowspan="1" colspan="1">Chaozhou</td><td rowspan="1" colspan="1">18.08.2017</td><td rowspan="1" colspan="1">Moss on rock</td><td rowspan="1" colspan="1">
                  <named-content xmlns:xlink="http://www.w3.org/1999/xlink" content-type="dwc:verbatimCoordinates" xlink:type="simple">
                    <named-content content-type="geo-json" specific-use="{&#34;type&#34;:&#34;Point&#34;,&#34;coordinates&#34;:[116.616622,23.933158]}" id="NCID0E4BBG" xlink:type="simple">23°55'59.37"N, 116°36'59.84"E</named-content>
                  </named-content>
                </td><td rowspan="1" colspan="1">436</td></tr><tr><td rowspan="1" colspan="1">GD6</td><td rowspan="1" colspan="1">Guangzhou</td><td rowspan="1" colspan="1">05.11.2017</td><td rowspan="1" colspan="1">Dry moss on bark</td><td rowspan="1" colspan="1">
                  <named-content xmlns:xlink="http://www.w3.org/1999/xlink" content-type="dwc:verbatimCoordinates" xlink:type="simple">
                    <named-content content-type="geo-json" specific-use="{&#34;type&#34;:&#34;Point&#34;,&#34;coordinates&#34;:[113.239222,23.109753]}" id="NCID0EZCBG" xlink:type="simple">23°06'35.11"N, 113°14'21.20"E</named-content>
                  </named-content>
                </td><td rowspan="1" colspan="1">10</td></tr><tr><td rowspan="1" colspan="1">GD7</td><td rowspan="1" colspan="1">Guangzhou</td><td rowspan="1" colspan="1">20.09.2017</td><td rowspan="1" colspan="1">Lotus pond</td><td rowspan="1" colspan="1">
                  <named-content xmlns:xlink="http://www.w3.org/1999/xlink" content-type="dwc:verbatimCoordinates" xlink:type="simple">
                    <named-content content-type="geo-json" specific-use="{&#34;type&#34;:&#34;Point&#34;,&#34;coordinates&#34;:[113.344289,23.131889]}" id="NCID0EVDBG" xlink:type="simple">23°07'54.80"N, 113°20'39.44"E</named-content>
                  </named-content>
                </td><td rowspan="1" colspan="1">16</td></tr><tr><td rowspan="1" colspan="1">GD8</td><td rowspan="1" colspan="1">Guangzhou</td><td rowspan="1" colspan="1">05.11.2017</td><td rowspan="1" colspan="1">Lotus pond</td><td rowspan="1" colspan="1">
                  <named-content xmlns:xlink="http://www.w3.org/1999/xlink" content-type="dwc:verbatimCoordinates" xlink:type="simple">
                    <named-content content-type="geo-json" specific-use="{&#34;type&#34;:&#34;Point&#34;,&#34;coordinates&#34;:[113.344289,23.131889]}" id="NCID0EREBG" xlink:type="simple">23°07'54.80"N, 113°20'39.44"E</named-content>
                  </named-content>
                </td><td rowspan="1" colspan="1">16</td></tr><tr><td rowspan="1" colspan="1">GD9</td><td rowspan="1" colspan="1">Guangzhou</td><td rowspan="1" colspan="1">25.10.2018</td><td rowspan="1" colspan="1">Lotus pond</td><td rowspan="1" colspan="1">
                  <named-content xmlns:xlink="http://www.w3.org/1999/xlink" content-type="dwc:verbatimCoordinates" xlink:type="simple">
                    <named-content content-type="geo-json" specific-use="{&#34;type&#34;:&#34;Point&#34;,&#34;coordinates&#34;:[113.344289,23.131889]}" id="NCID0ENFBG" xlink:type="simple">23°07'54.80"N, 113°20'39.44"E</named-content>
                  </named-content>
                </td><td rowspan="1" colspan="1">16</td></tr><tr><td rowspan="1" colspan="1">GD10</td><td rowspan="1" colspan="1">Guangzhou</td><td rowspan="1" colspan="1">11.06.2018</td><td rowspan="1" colspan="1">Moss on concrete</td><td rowspan="1" colspan="1">
                  <named-content xmlns:xlink="http://www.w3.org/1999/xlink" content-type="dwc:verbatimCoordinates" xlink:type="simple">
                    <named-content content-type="geo-json" specific-use="{&#34;type&#34;:&#34;Point&#34;,&#34;coordinates&#34;:[113.344114,23.133692]}" id="NCID0EJGBG" xlink:type="simple">23°08'1.29"N, 113°20'38.81"E</named-content>
                  </named-content>
                </td><td rowspan="1" colspan="1">15</td></tr><tr><td rowspan="1" colspan="1">GD11</td><td rowspan="1" colspan="1">Guangzhou</td><td rowspan="1" colspan="1">11.06.2018</td><td rowspan="1" colspan="1">Soil</td><td rowspan="1" colspan="1">
                  <named-content xmlns:xlink="http://www.w3.org/1999/xlink" content-type="dwc:verbatimCoordinates" xlink:type="simple">
                    <named-content content-type="geo-json" specific-use="{&#34;type&#34;:&#34;Point&#34;,&#34;coordinates&#34;:[113.343736,23.131081]}" id="NCID0EFHBG" xlink:type="simple">23°07'51.89"N, 113°20'37.45"E</named-content>
                  </named-content>
                </td><td rowspan="1" colspan="1">18</td></tr><tr><td rowspan="1" colspan="1">GD12</td><td rowspan="1" colspan="1">Haiou island</td><td rowspan="1" colspan="1">28.10.2017</td><td rowspan="1" colspan="1">Water hyacinth root in brackish water</td><td rowspan="1" colspan="1">
                  <named-content xmlns:xlink="http://www.w3.org/1999/xlink" content-type="dwc:verbatimCoordinates" xlink:type="simple">
                    <named-content content-type="geo-json" specific-use="{&#34;type&#34;:&#34;Point&#34;,&#34;coordinates&#34;:[113.511375,22.973156]}" id="NCID0EBIBG" xlink:type="simple">22°58'23.36"N, 113°30'40.95"E</named-content>
                  </named-content>
                </td><td rowspan="1" colspan="1">4</td></tr><tr><td rowspan="1" colspan="1">GD13</td><td rowspan="1" colspan="1">Guangzhou</td><td rowspan="1" colspan="1">13.06.2018</td><td rowspan="1" colspan="1">Bamboo leaf litter</td><td rowspan="1" colspan="1">
                  <named-content xmlns:xlink="http://www.w3.org/1999/xlink" content-type="dwc:verbatimCoordinates" xlink:type="simple">
                    <named-content content-type="geo-json" specific-use="{&#34;type&#34;:&#34;Point&#34;,&#34;coordinates&#34;:[113.439781,23.301144]}" id="NCID0E4IBG" xlink:type="simple">23°18'4.12"N, 113°26'23.21"E</named-content>
                  </named-content>
                </td><td rowspan="1" colspan="1">214</td></tr><tr><td rowspan="1" colspan="1">GD14</td><td rowspan="1" colspan="1">Guangzhou</td><td rowspan="1" colspan="1">13.06.2018</td><td rowspan="1" colspan="1">Bamboo leaf litter</td><td rowspan="1" colspan="1">
                  <named-content xmlns:xlink="http://www.w3.org/1999/xlink" content-type="dwc:verbatimCoordinates" xlink:type="simple">
                    <named-content content-type="geo-json" specific-use="{&#34;type&#34;:&#34;Point&#34;,&#34;coordinates&#34;:[113.448928,23.305275]}" id="NCID0EZJBG" xlink:type="simple">23°18'18.99"N, 113°26'56.14"E</named-content>
                  </named-content>
                </td><td rowspan="1" colspan="1">152</td></tr><tr><td rowspan="1" colspan="1">GD15</td><td rowspan="1" colspan="1">Guangzhou</td><td rowspan="1" colspan="1">20.06.2017</td><td rowspan="1" colspan="1">Bottom of lotic water</td><td rowspan="1" colspan="1">
                  <named-content xmlns:xlink="http://www.w3.org/1999/xlink" content-type="dwc:verbatimCoordinates" xlink:type="simple">
                    <named-content content-type="geo-json" specific-use="{&#34;type&#34;:&#34;Point&#34;,&#34;coordinates&#34;:[113.440964,23.300164]}" id="NCID0EVKBG" xlink:type="simple">23°18'0.59"N, 113°26'27.47"E</named-content>
                  </named-content>
                </td><td rowspan="1" colspan="1">226</td></tr><tr><td rowspan="1" colspan="1">GD16</td><td rowspan="1" colspan="1">Guangzhou</td><td rowspan="1" colspan="1">26.10.2018</td><td rowspan="1" colspan="1">Urban river</td><td rowspan="1" colspan="1">
                  <named-content xmlns:xlink="http://www.w3.org/1999/xlink" content-type="dwc:verbatimCoordinates" xlink:type="simple">
                    <named-content content-type="geo-json" specific-use="{&#34;type&#34;:&#34;Point&#34;,&#34;coordinates&#34;:[113.407389,23.058056]}" id="NCID0ERLBG" xlink:type="simple">23°03'29.0"N, 113°24' 26.6"E</named-content>
                  </named-content>
                </td><td rowspan="1" colspan="1">0.75</td></tr><tr><td rowspan="1" colspan="1">GD17</td><td rowspan="1" colspan="1">Nanao island</td><td rowspan="1" colspan="1">22.04.2018</td><td rowspan="1" colspan="1">Puddle</td><td rowspan="1" colspan="1">
                  <named-content xmlns:xlink="http://www.w3.org/1999/xlink" content-type="dwc:verbatimCoordinates" xlink:type="simple">
                    <named-content content-type="geo-json" specific-use="{&#34;type&#34;:&#34;Point&#34;,&#34;coordinates&#34;:[117.030433,23.429133]}" id="NCID0ENMBG" xlink:type="simple">23°25'44.88"N, 117°01'49.56"E</named-content>
                  </named-content>
                </td><td rowspan="1" colspan="1">108</td></tr><tr><td rowspan="1" colspan="1">GD18</td><td rowspan="1" colspan="1">Nanao island</td><td rowspan="1" colspan="1">09.01.2018</td><td rowspan="1" colspan="1"><italic><tp:taxon-name><tp:taxon-name-part taxon-name-part-type="genus" reg="Gracilaria">Gracilaria</tp:taxon-name-part> <tp:taxon-name-part taxon-name-part-type="species" reg="lichenoides">lichenoides</tp:taxon-name-part></tp:taxon-name></italic> in brackish pond</td><td rowspan="1" colspan="1">
                  <named-content xmlns:xlink="http://www.w3.org/1999/xlink" content-type="dwc:verbatimCoordinates" xlink:type="simple">
                    <named-content content-type="geo-json" specific-use="{&#34;type&#34;:&#34;Point&#34;,&#34;coordinates&#34;:[117.125375,23.455036]}" id="NCID0EVNBG" xlink:type="simple">23°27‘18.13“N, 117°7'31.35"E</named-content>
                  </named-content>
                </td><td rowspan="1" colspan="1">170</td></tr><tr><td rowspan="1" colspan="1">GD19</td><td rowspan="1" colspan="1">Nanao island</td><td rowspan="1" colspan="1">22.04.2018</td><td rowspan="1" colspan="1">Lotic water</td><td rowspan="1" colspan="1">
                  <named-content xmlns:xlink="http://www.w3.org/1999/xlink" content-type="dwc:verbatimCoordinates" xlink:type="simple">
                    <named-content content-type="geo-json" specific-use="{&#34;type&#34;:&#34;Point&#34;,&#34;coordinates&#34;:[117.089706,23.443969]}" id="NCID0EROBG" xlink:type="simple">23°26'38.29"N, 117°05'22.94"E</named-content>
                  </named-content>
                </td><td rowspan="1" colspan="1">124</td></tr><tr><td rowspan="1" colspan="1">GD20</td><td rowspan="1" colspan="1">Qingyuan</td><td rowspan="1" colspan="1">12.05.2018</td><td rowspan="1" colspan="1">Moss on concrete</td><td rowspan="1" colspan="1">
                  <named-content xmlns:xlink="http://www.w3.org/1999/xlink" content-type="dwc:verbatimCoordinates" xlink:type="simple">
                    <named-content content-type="geo-json" specific-use="{&#34;type&#34;:&#34;Point&#34;,&#34;coordinates&#34;:[112.599172,24.612981]}" id="NCID0ENPBG" xlink:type="simple">24°36'46.73"N, 112°35'57.02"E</named-content>
                  </named-content>
                </td><td rowspan="1" colspan="1">237</td></tr><tr><td rowspan="1" colspan="1">GD21</td><td rowspan="1" colspan="1">Qingyuan</td><td rowspan="1" colspan="1">12.05.2018</td><td rowspan="1" colspan="1">Moss on concrete</td><td rowspan="1" colspan="1">
                  <named-content xmlns:xlink="http://www.w3.org/1999/xlink" content-type="dwc:verbatimCoordinates" xlink:type="simple">
                    <named-content content-type="geo-json" specific-use="{&#34;type&#34;:&#34;Point&#34;,&#34;coordinates&#34;:[112.597253,24.611311]}" id="NCID0EJQBG" xlink:type="simple">24°36'40.72"N, 112°35'50.11"E</named-content>
                  </named-content>
                </td><td rowspan="1" colspan="1">143</td></tr><tr><td rowspan="1" colspan="1">GD22</td><td rowspan="1" colspan="1">Qingyuan</td><td rowspan="1" colspan="1">12.05.2018</td><td rowspan="1" colspan="1">Moss on soil</td><td rowspan="1" colspan="1">
                  <named-content xmlns:xlink="http://www.w3.org/1999/xlink" content-type="dwc:verbatimCoordinates" xlink:type="simple">
                    <named-content content-type="geo-json" specific-use="{&#34;type&#34;:&#34;Point&#34;,&#34;coordinates&#34;:[112.602572,24.611233]}" id="NCID0EFRBG" xlink:type="simple">24°36'40.44"N, 112°36'9.26"E</named-content>
                  </named-content>
                </td><td rowspan="1" colspan="1">142</td></tr><tr><td rowspan="1" colspan="1">GD23</td><td rowspan="1" colspan="1">Qingyuan</td><td rowspan="1" colspan="1">12.05.2018</td><td rowspan="1" colspan="1">Moss on bark</td><td rowspan="1" colspan="1">
                  <named-content xmlns:xlink="http://www.w3.org/1999/xlink" content-type="dwc:verbatimCoordinates" xlink:type="simple">
                    <named-content content-type="geo-json" specific-use="{&#34;type&#34;:&#34;Point&#34;,&#34;coordinates&#34;:[112.602572,24.611469]}" id="NCID0EBSBG" xlink:type="simple">24°36'41.29"N, 112°36'9.26"E</named-content>
                  </named-content>
                </td><td rowspan="1" colspan="1">175</td></tr><tr><td rowspan="1" colspan="1">GD24</td><td rowspan="1" colspan="1">Qiao island</td><td rowspan="1" colspan="1">29.10.2017</td><td rowspan="1" colspan="1">Bottom of brackish pool in mangrove</td><td rowspan="1" colspan="1">
                  <named-content xmlns:xlink="http://www.w3.org/1999/xlink" content-type="dwc:verbatimCoordinates" xlink:type="simple">
                    <named-content content-type="geo-json" specific-use="{&#34;type&#34;:&#34;Point&#34;,&#34;coordinates&#34;:[117.100997,23.459003]}" id="NCID0E4SBG" xlink:type="simple">23°27'32.41"N, 117°06'3.59"E</named-content>
                  </named-content>
                </td><td rowspan="1" colspan="1">53</td></tr><tr><td rowspan="1" colspan="1">GD25</td><td rowspan="1" colspan="1">Nanao island</td><td rowspan="1" colspan="1">18.11.2018</td><td rowspan="1" colspan="1">Leaf litter</td><td rowspan="1" colspan="1">
                  <named-content xmlns:xlink="http://www.w3.org/1999/xlink" content-type="dwc:verbatimCoordinates" xlink:type="simple">
                    <named-content content-type="geo-json" specific-use="{&#34;type&#34;:&#34;Point&#34;,&#34;coordinates&#34;:[113.630981,22.428458]}" id="NCID0EZTBG" xlink:type="simple">22°25'42.45"N, 113°37'51.53"E</named-content>
                  </named-content>
                </td><td rowspan="1" colspan="1">137</td></tr><tr><td rowspan="1" colspan="1">GD26</td><td rowspan="1" colspan="1">Nanao island</td><td rowspan="1" colspan="1">18.11.2018</td><td rowspan="1" colspan="1">Leaf litter</td><td rowspan="1" colspan="1">
                  <named-content xmlns:xlink="http://www.w3.org/1999/xlink" content-type="dwc:verbatimCoordinates" xlink:type="simple">
                    <named-content content-type="geo-json" specific-use="{&#34;type&#34;:&#34;Point&#34;,&#34;coordinates&#34;:[117.125375,23.455036]}" id="NCID0EVUBG" xlink:type="simple">23°27‘18.13“N, 117°7'31.35"E</named-content>
                  </named-content>
                </td><td rowspan="1" colspan="1">9</td></tr><tr><td rowspan="1" colspan="1">GS1</td><td rowspan="1" colspan="1">Lanzhou</td><td rowspan="1" colspan="1">07.06.2018</td><td rowspan="1" colspan="1">Wet moss near pond</td><td rowspan="1" colspan="1">
                  <named-content xmlns:xlink="http://www.w3.org/1999/xlink" content-type="dwc:verbatimCoordinates" xlink:type="simple">
                    <named-content content-type="geo-json" specific-use="{&#34;type&#34;:&#34;Point&#34;,&#34;coordinates&#34;:[103.694772,36.140433]}" id="NCID0ERVBG" xlink:type="simple">36°08'25.56"N, 103°41'41.18"E</named-content>
                  </named-content>
                </td><td rowspan="1" colspan="1">1615</td></tr><tr><td rowspan="1" colspan="1">GZ1</td><td rowspan="1" colspan="1">Guiyang</td><td rowspan="1" colspan="1">24.08.2017</td><td rowspan="1" colspan="1">Moss on rock</td><td rowspan="1" colspan="1">
                  <named-content xmlns:xlink="http://www.w3.org/1999/xlink" content-type="dwc:verbatimCoordinates" xlink:type="simple">
                    <named-content content-type="geo-json" specific-use="{&#34;type&#34;:&#34;Point&#34;,&#34;coordinates&#34;:[106.686219,26.600486]}" id="NCID0ENWBG" xlink:type="simple">26°36'1.75"N, 106°41'10.39"E</named-content>
                  </named-content>
                </td><td rowspan="1" colspan="1">1213</td></tr><tr><td rowspan="1" colspan="1">GZ2</td><td rowspan="1" colspan="1">Guiyang</td><td rowspan="1" colspan="1">24.08.2017</td><td rowspan="1" colspan="1">Moss on rock</td><td rowspan="1" colspan="1">
                  <named-content xmlns:xlink="http://www.w3.org/1999/xlink" content-type="dwc:verbatimCoordinates" xlink:type="simple">
                    <named-content content-type="geo-json" specific-use="{&#34;type&#34;:&#34;Point&#34;,&#34;coordinates&#34;:[105.882192,26.097983]}" id="NCID0EJXBG" xlink:type="simple">26°05'52.74"N, 105°52'55.89"E</named-content>
                  </named-content>
                </td><td rowspan="1" colspan="1">1170</td></tr><tr><td rowspan="1" colspan="1">HN1</td><td rowspan="1" colspan="1">Changde</td><td rowspan="1" colspan="1">20.06.2017</td><td rowspan="1" colspan="1">Moss on rock</td><td rowspan="1" colspan="1">
                  <named-content xmlns:xlink="http://www.w3.org/1999/xlink" content-type="dwc:verbatimCoordinates" xlink:type="simple">
                    <named-content content-type="geo-json" specific-use="{&#34;type&#34;:&#34;Point&#34;,&#34;coordinates&#34;:[111.670278,29.052778]}" id="NCID0EFYBG" xlink:type="simple">29°3'10.0"N, 111°40'13"E</named-content>
                  </named-content>
                </td><td rowspan="1" colspan="1">31</td></tr><tr><td rowspan="1" colspan="1">HN2</td><td rowspan="1" colspan="1">Changde</td><td rowspan="1" colspan="1">15.09.2017</td><td rowspan="1" colspan="1">Moss on rock</td><td rowspan="1" colspan="1">
                  <named-content xmlns:xlink="http://www.w3.org/1999/xlink" content-type="dwc:verbatimCoordinates" xlink:type="simple">
                    <named-content content-type="geo-json" specific-use="{&#34;type&#34;:&#34;Point&#34;,&#34;coordinates&#34;:[111.670278,29.052778]}" id="NCID0EBZBG" xlink:type="simple">29°3'10.0"N, 111°40'13"E</named-content>
                  </named-content>
                </td><td rowspan="1" colspan="1">31</td></tr><tr><td rowspan="1" colspan="1">HN3</td><td rowspan="1" colspan="1">Changde</td><td rowspan="1" colspan="1">11.12.2017</td><td rowspan="1" colspan="1">Moss on rock</td><td rowspan="1" colspan="1">
                  <named-content xmlns:xlink="http://www.w3.org/1999/xlink" content-type="dwc:verbatimCoordinates" xlink:type="simple">
                    <named-content content-type="geo-json" specific-use="{&#34;type&#34;:&#34;Point&#34;,&#34;coordinates&#34;:[111.670278,29.052778]}" id="NCID0E4ZBG" xlink:type="simple">29°3'10.0"N, 111°40'13"E</named-content>
                  </named-content>
                </td><td rowspan="1" colspan="1">31</td></tr><tr><td rowspan="1" colspan="1">HN4</td><td rowspan="1" colspan="1">Changde</td><td rowspan="1" colspan="1">12.03.2018</td><td rowspan="1" colspan="1">Moss on rock</td><td rowspan="1" colspan="1">
                  <named-content xmlns:xlink="http://www.w3.org/1999/xlink" content-type="dwc:verbatimCoordinates" xlink:type="simple">
                    <named-content content-type="geo-json" specific-use="{&#34;type&#34;:&#34;Point&#34;,&#34;coordinates&#34;:[111.670278,29.052778]}" id="NCID0EZ1BG" xlink:type="simple">29°3'10.0"N, 111°40'13"E</named-content>
                  </named-content>
                </td><td rowspan="1" colspan="1">31</td></tr><tr><td rowspan="1" colspan="1">HN5</td><td rowspan="1" colspan="1">Changde</td><td rowspan="1" colspan="1">11.12.2017</td><td rowspan="1" colspan="1">Aquatic plant</td><td rowspan="1" colspan="1">
                  <named-content xmlns:xlink="http://www.w3.org/1999/xlink" content-type="dwc:verbatimCoordinates" xlink:type="simple">
                    <named-content content-type="geo-json" specific-use="{&#34;type&#34;:&#34;Point&#34;,&#34;coordinates&#34;:[111.709264,29.039858]}" id="NCID0EV2BG" xlink:type="simple">29°02'23.49"N, 111°42'33.35"E</named-content>
                  </named-content>
                </td><td rowspan="1" colspan="1">35</td></tr><tr><td rowspan="1" colspan="1">HN6</td><td rowspan="1" colspan="1">Changde</td><td rowspan="1" colspan="1">12.12.2017</td><td rowspan="1" colspan="1"><italic><tp:taxon-name><tp:taxon-name-part taxon-name-part-type="genus" reg="Lemna">Lemna</tp:taxon-name-part> <tp:taxon-name-part taxon-name-part-type="species" reg="minor">minor</tp:taxon-name-part></tp:taxon-name></italic> in river</td><td rowspan="1" colspan="1">
                  <named-content xmlns:xlink="http://www.w3.org/1999/xlink" content-type="dwc:verbatimCoordinates" xlink:type="simple">
                    <named-content content-type="geo-json" specific-use="{&#34;type&#34;:&#34;Point&#34;,&#34;coordinates&#34;:[111.663611,29.122222]}" id="NCID0E43BG" xlink:type="simple">29°7'20.0"N, 111°39'49"E</named-content>
                  </named-content>
                </td><td rowspan="1" colspan="1">57</td></tr><tr><td rowspan="1" colspan="1">HN7</td><td rowspan="1" colspan="1">Changde</td><td rowspan="1" colspan="1">15.09.2017</td><td rowspan="1" colspan="1">Water sample from a pond</td><td rowspan="1" colspan="1">
                  <named-content xmlns:xlink="http://www.w3.org/1999/xlink" content-type="dwc:verbatimCoordinates" xlink:type="simple">
                    <named-content content-type="geo-json" specific-use="{&#34;type&#34;:&#34;Point&#34;,&#34;coordinates&#34;:[111.670278,29.052778]}" id="NCID0EZ4BG" xlink:type="simple">29°3'10"N, 111°40'13.0"E</named-content>
                  </named-content>
                </td><td rowspan="1" colspan="1">30</td></tr><tr><td rowspan="1" colspan="1">HN8</td><td rowspan="1" colspan="1">Changde</td><td rowspan="1" colspan="1">12.03.2018</td><td rowspan="1" colspan="1">Moss on soil</td><td rowspan="1" colspan="1">
                  <named-content xmlns:xlink="http://www.w3.org/1999/xlink" content-type="dwc:verbatimCoordinates" xlink:type="simple">
                    <named-content content-type="geo-json" specific-use="{&#34;type&#34;:&#34;Point&#34;,&#34;coordinates&#34;:[111.670192,29.053828]}" id="NCID0EV5BG" xlink:type="simple">29°03'13.78"N, 111°40'12.69"E</named-content>
                  </named-content>
                </td><td rowspan="1" colspan="1">31</td></tr><tr><td rowspan="1" colspan="1">HN9</td><td rowspan="1" colspan="1">Changde</td><td rowspan="1" colspan="1">11.12.2017</td><td rowspan="1" colspan="1">Lotus pond</td><td rowspan="1" colspan="1">
                  <named-content xmlns:xlink="http://www.w3.org/1999/xlink" content-type="dwc:verbatimCoordinates" xlink:type="simple">
                    <named-content content-type="geo-json" specific-use="{&#34;type&#34;:&#34;Point&#34;,&#34;coordinates&#34;:[111.666092,29.051022]}" id="NCID0ER6BG" xlink:type="simple">29°03'3.68"N, 111°39'57.93"E</named-content>
                  </named-content>
                </td><td rowspan="1" colspan="1">35</td></tr><tr><td rowspan="1" colspan="1">JS1</td><td rowspan="1" colspan="1">Nanjing</td><td rowspan="1" colspan="1">15.08.2018</td><td rowspan="1" colspan="1">Bamboo leaf litter</td><td rowspan="1" colspan="1">
                  <named-content xmlns:xlink="http://www.w3.org/1999/xlink" content-type="dwc:verbatimCoordinates" xlink:type="simple">
                    <named-content content-type="geo-json" specific-use="{&#34;type&#34;:&#34;Point&#34;,&#34;coordinates&#34;:[118.757631,32.057953]}" id="NCID0EOAAI" xlink:type="simple">32°3'28.63"N, 118°45'27.47"E</named-content>
                  </named-content>
                </td><td rowspan="1" colspan="1">39</td></tr><tr><td rowspan="1" colspan="1">JS2</td><td rowspan="1" colspan="1">Nanjing</td><td rowspan="1" colspan="1">15.08.2018</td><td rowspan="1" colspan="1">Moss with leaf litter</td><td rowspan="1" colspan="1">
                  <named-content xmlns:xlink="http://www.w3.org/1999/xlink" content-type="dwc:verbatimCoordinates" xlink:type="simple">
                    <named-content content-type="geo-json" specific-use="{&#34;type&#34;:&#34;Point&#34;,&#34;coordinates&#34;:[118.756811,32.057831]}" id="NCID0EKBAI" xlink:type="simple">32°3'28.19"N, 118°45'24.52"E</named-content>
                  </named-content>
                </td><td rowspan="1" colspan="1">34</td></tr><tr><td rowspan="1" colspan="1">NX1</td><td rowspan="1" colspan="1">Yinchuan</td><td rowspan="1" colspan="1">02.07.2018</td><td rowspan="1" colspan="1">Moss from dessert (32 °C of soil surface)</td><td rowspan="1" colspan="1">
                  <named-content xmlns:xlink="http://www.w3.org/1999/xlink" content-type="dwc:verbatimCoordinates" xlink:type="simple">
                    <named-content content-type="geo-json" specific-use="{&#34;type&#34;:&#34;Point&#34;,&#34;coordinates&#34;:[106.533436,38.562606]}" id="NCID0EGCAI" xlink:type="simple">38°33'45.38"N, 106°32'0.37"E</named-content>
                  </named-content>
                </td><td rowspan="1" colspan="1">1128</td></tr><tr><td rowspan="1" colspan="1">NX2</td><td rowspan="1" colspan="1">Yinchuan</td><td rowspan="1" colspan="1">01.07.2018</td><td rowspan="1" colspan="1">Extremely dry <italic><tp:taxon-name><tp:taxon-name-part taxon-name-part-type="genus" reg="Juniperus">Juniperus</tp:taxon-name-part></tp:taxon-name></italic> litter</td><td rowspan="1" colspan="1">
                  <named-content xmlns:xlink="http://www.w3.org/1999/xlink" content-type="dwc:verbatimCoordinates" xlink:type="simple">
                    <named-content content-type="geo-json" specific-use="{&#34;type&#34;:&#34;Point&#34;,&#34;coordinates&#34;:[106.200278,38.489444]}" id="NCID0EKDAI" xlink:type="simple">38°29'22"N, 106°12'1"E</named-content>
                  </named-content>
                </td><td rowspan="1" colspan="1">1109</td></tr><tr><td rowspan="1" colspan="1">QH1</td><td rowspan="1" colspan="1">Qinghai lake</td><td rowspan="1" colspan="1">09.06.2018</td><td rowspan="1" colspan="1">Wet moss on bark</td><td rowspan="1" colspan="1">
                  <named-content xmlns:xlink="http://www.w3.org/1999/xlink" content-type="dwc:verbatimCoordinates" xlink:type="simple">
                    <named-content content-type="geo-json" specific-use="{&#34;type&#34;:&#34;Point&#34;,&#34;coordinates&#34;:[101.105275,36.796142]}" id="NCID0EGEAI" xlink:type="simple">36°47'46.11"N, 101°06'18.99"E</named-content>
                  </named-content>
                </td><td rowspan="1" colspan="1">2850</td></tr><tr><td rowspan="1" colspan="1">SC1</td><td rowspan="1" colspan="1">Wawu mountain</td><td rowspan="1" colspan="1">23.08.2017</td><td rowspan="1" colspan="1">Wet moss on bark</td><td rowspan="1" colspan="1">
                  <named-content xmlns:xlink="http://www.w3.org/1999/xlink" content-type="dwc:verbatimCoordinates" xlink:type="simple">
                    <named-content content-type="geo-json" specific-use="{&#34;type&#34;:&#34;Point&#34;,&#34;coordinates&#34;:[102.948311,29.670906]}" id="NCID0ECFAI" xlink:type="simple">29°40'15.26"N, 102°56'53.92"E</named-content>
                  </named-content>
                </td><td rowspan="1" colspan="1">2105</td></tr><tr><td rowspan="1" colspan="1">SC2</td><td rowspan="1" colspan="1">Wawu mountain</td><td rowspan="1" colspan="1">23.08.2017</td><td rowspan="1" colspan="1">Wet moss on bark</td><td rowspan="1" colspan="1">
                  <named-content xmlns:xlink="http://www.w3.org/1999/xlink" content-type="dwc:verbatimCoordinates" xlink:type="simple">
                    <named-content content-type="geo-json" specific-use="{&#34;type&#34;:&#34;Point&#34;,&#34;coordinates&#34;:[102.948311,29.669544]}" id="NCID0E5FAI" xlink:type="simple">29°40'10.36"N, 102°56'53.92"E</named-content>
                  </named-content>
                </td><td rowspan="1" colspan="1">2105</td></tr><tr><td rowspan="1" colspan="1">SC3</td><td rowspan="1" colspan="1">Wawu mountain</td><td rowspan="1" colspan="1">23.08.2017</td><td rowspan="1" colspan="1">Wet moss on bark</td><td rowspan="1" colspan="1">
                  <named-content xmlns:xlink="http://www.w3.org/1999/xlink" content-type="dwc:verbatimCoordinates" xlink:type="simple">
                    <named-content content-type="geo-json" specific-use="{&#34;type&#34;:&#34;Point&#34;,&#34;coordinates&#34;:[102.948311,29.669544]}" id="NCID0E1GAI" xlink:type="simple">29°40'10.36"N, 102°56'53.92"E</named-content>
                  </named-content>
                </td><td rowspan="1" colspan="1">2100</td></tr><tr><td rowspan="1" colspan="1">SH1</td><td rowspan="1" colspan="1">Chongming island</td><td rowspan="1" colspan="1">29.12.2017</td><td rowspan="1" colspan="1">Aquatic plants in brackish water</td><td rowspan="1" colspan="1">
                  <named-content xmlns:xlink="http://www.w3.org/1999/xlink" content-type="dwc:verbatimCoordinates" xlink:type="simple">
                    <named-content content-type="geo-json" specific-use="{&#34;type&#34;:&#34;Point&#34;,&#34;coordinates&#34;:[121.934528,31.519306]}" id="NCID0EWHAI" xlink:type="simple">31°31'9.5"N, 121°56'4.3"E</named-content>
                  </named-content>
                </td><td rowspan="1" colspan="1">3</td></tr><tr><td rowspan="1" colspan="1">SH2</td><td rowspan="1" colspan="1">Chongming island</td><td rowspan="1" colspan="1">29.12.2017</td><td rowspan="1" colspan="1">Moss on soil in brackish marsh</td><td rowspan="1" colspan="1">
                  <named-content xmlns:xlink="http://www.w3.org/1999/xlink" content-type="dwc:verbatimCoordinates" xlink:type="simple">
                    <named-content content-type="geo-json" specific-use="{&#34;type&#34;:&#34;Point&#34;,&#34;coordinates&#34;:[121.922417,31.498333]}" id="NCID0ESIAI" xlink:type="simple">31°29'54"N, 121°55'20.7"E</named-content>
                  </named-content>
                </td><td rowspan="1" colspan="1">3</td></tr><tr><td rowspan="1" colspan="1">SH3</td><td rowspan="1" colspan="1">Chongming island</td><td rowspan="1" colspan="1">29.12.2017</td><td rowspan="1" colspan="1">Reed root in brackish water</td><td rowspan="1" colspan="1">
                  <named-content xmlns:xlink="http://www.w3.org/1999/xlink" content-type="dwc:verbatimCoordinates" xlink:type="simple">
                    <named-content content-type="geo-json" specific-use="{&#34;type&#34;:&#34;Point&#34;,&#34;coordinates&#34;:[121.957750,31.512194]}" id="NCID0EOJAI" xlink:type="simple">31°30'43.9"N, 121°57'27.9"E</named-content>
                  </named-content>
                </td><td rowspan="1" colspan="1">3</td></tr><tr><td rowspan="1" colspan="1">SH4</td><td rowspan="1" colspan="1">Chongming island</td><td rowspan="1" colspan="1">29.12.2017</td><td rowspan="1" colspan="1">Aquatic plants in brackish water</td><td rowspan="1" colspan="1">
                  <named-content xmlns:xlink="http://www.w3.org/1999/xlink" content-type="dwc:verbatimCoordinates" xlink:type="simple">
                    <named-content content-type="geo-json" specific-use="{&#34;type&#34;:&#34;Point&#34;,&#34;coordinates&#34;:[121.917528,31.517472]}" id="NCID0EKKAI" xlink:type="simple">31°31'2.9"N, 121°55'3.1"E</named-content>
                  </named-content>
                </td><td rowspan="1" colspan="1">2</td></tr><tr><td rowspan="1" colspan="1">YN1</td><td rowspan="1" colspan="1">Kunming</td><td rowspan="1" colspan="1">01.06.2018</td><td rowspan="1" colspan="1">Moss on concrete</td><td rowspan="1" colspan="1">
                  <named-content xmlns:xlink="http://www.w3.org/1999/xlink" content-type="dwc:verbatimCoordinates" xlink:type="simple">
                    <named-content content-type="geo-json" specific-use="{&#34;type&#34;:&#34;Point&#34;,&#34;coordinates&#34;:[102.702389,25.055694]}" id="NCID0EGLAI" xlink:type="simple">25°3'20.5"N, 102°42'8.6"E</named-content>
                  </named-content>
                </td><td rowspan="1" colspan="1">1889</td></tr><tr><td rowspan="1" colspan="1">YN2</td><td rowspan="1" colspan="1">Kunming</td><td rowspan="1" colspan="1">01.06.2018</td><td rowspan="1" colspan="1">Moss on soil</td><td rowspan="1" colspan="1">
                  <named-content xmlns:xlink="http://www.w3.org/1999/xlink" content-type="dwc:verbatimCoordinates" xlink:type="simple">
                    <named-content content-type="geo-json" specific-use="{&#34;type&#34;:&#34;Point&#34;,&#34;coordinates&#34;:[102.701417,25.050611]}" id="NCID0ECMAI" xlink:type="simple">25°3‘2.2"N, 102°42'5.1"E</named-content>
                  </named-content>
                </td><td rowspan="1" colspan="1">1908</td></tr><tr><td rowspan="1" colspan="1">YN3</td><td rowspan="1" colspan="1">Kunming</td><td rowspan="1" colspan="1">01.06.2018</td><td rowspan="1" colspan="1">Moss on concrete</td><td rowspan="1" colspan="1">
                  <named-content xmlns:xlink="http://www.w3.org/1999/xlink" content-type="dwc:verbatimCoordinates" xlink:type="simple">
                    <named-content content-type="geo-json" specific-use="{&#34;type&#34;:&#34;Point&#34;,&#34;coordinates&#34;:[102.701503,25.051694]}" id="NCID0E5MAI" xlink:type="simple">25°3‘6.1"N, 102°42'5.41"E</named-content>
                  </named-content>
                </td><td rowspan="1" colspan="1">1900</td></tr><tr><td rowspan="1" colspan="1">YN4</td><td rowspan="1" colspan="1">Kunming</td><td rowspan="1" colspan="1">01.06.2018</td><td rowspan="1" colspan="1">Lichens on bark</td><td rowspan="1" colspan="1">
                  <named-content xmlns:xlink="http://www.w3.org/1999/xlink" content-type="dwc:verbatimCoordinates" xlink:type="simple">
                    <named-content content-type="geo-json" specific-use="{&#34;type&#34;:&#34;Point&#34;,&#34;coordinates&#34;:[102.661278,25.133389]}" id="NCID0E1NAI" xlink:type="simple">25°8'0.2"N, 102°39'40.6"E</named-content>
                  </named-content>
                </td><td rowspan="1" colspan="1">1900</td></tr><tr><td rowspan="1" colspan="1">YN5</td><td rowspan="1" colspan="1">Kunming</td><td rowspan="1" colspan="1">01.06.2018</td><td rowspan="1" colspan="1">Moss on rock</td><td rowspan="1" colspan="1">
                  <named-content xmlns:xlink="http://www.w3.org/1999/xlink" content-type="dwc:verbatimCoordinates" xlink:type="simple">
                    <named-content content-type="geo-json" specific-use="{&#34;type&#34;:&#34;Point&#34;,&#34;coordinates&#34;:[102.659722,24.966500]}" id="NCID0EWOAI" xlink:type="simple">24°57'59.4"N, 102°39'35"E</named-content>
                  </named-content>
                </td><td rowspan="1" colspan="1">1888</td></tr><tr><td rowspan="1" colspan="1">YN6</td><td rowspan="1" colspan="1">Kunming</td><td rowspan="1" colspan="1">11.10.2018</td><td rowspan="1" colspan="1">Lichens on rock</td><td rowspan="1" colspan="1">
                  <named-content xmlns:xlink="http://www.w3.org/1999/xlink" content-type="dwc:verbatimCoordinates" xlink:type="simple">
                    <named-content content-type="geo-json" specific-use="{&#34;type&#34;:&#34;Point&#34;,&#34;coordinates&#34;:[102.629056,24.963639]}" id="NCID0ESPAI" xlink:type="simple">24°57'49.1"N, 102°37'44.6"E</named-content>
                  </named-content>
                </td><td rowspan="1" colspan="1">2150</td></tr><tr><td rowspan="1" colspan="1">YN7</td><td rowspan="1" colspan="1">Kunming</td><td rowspan="1" colspan="1">11.10.2018</td><td rowspan="1" colspan="1">Leaf litter</td><td rowspan="1" colspan="1">
                  <named-content xmlns:xlink="http://www.w3.org/1999/xlink" content-type="dwc:verbatimCoordinates" xlink:type="simple">
                    <named-content content-type="geo-json" specific-use="{&#34;type&#34;:&#34;Point&#34;,&#34;coordinates&#34;:[102.629056,24.964778]}" id="NCID0EOQAI" xlink:type="simple">24°57'53.2"N, 102°37'44.6"E</named-content>
                  </named-content>
                </td><td rowspan="1" colspan="1">2143</td></tr><tr><td rowspan="1" colspan="1">YN8</td><td rowspan="1" colspan="1">Kunming</td><td rowspan="1" colspan="1">11.10.2018</td><td rowspan="1" colspan="1">Dew on leaves</td><td rowspan="1" colspan="1">
                  <named-content xmlns:xlink="http://www.w3.org/1999/xlink" content-type="dwc:verbatimCoordinates" xlink:type="simple">
                    <named-content content-type="geo-json" specific-use="{&#34;type&#34;:&#34;Point&#34;,&#34;coordinates&#34;:[102.628972,24.965417]}" id="NCID0EKRAI" xlink:type="simple">24°57'55.5"N, 102°37'44.3"E</named-content>
                  </named-content>
                </td><td rowspan="1" colspan="1">2136</td></tr><tr><td rowspan="1" colspan="1">ZJ1</td><td rowspan="1" colspan="1">Hangzhou</td><td rowspan="1" colspan="1">19.11.2017</td><td rowspan="1" colspan="1">Dry moss on <italic><tp:taxon-name><tp:taxon-name-part taxon-name-part-type="genus" reg="Torreya">Torreya</tp:taxon-name-part> <tp:taxon-name-part taxon-name-part-type="species" reg="grandis">grandis</tp:taxon-name-part></tp:taxon-name></italic>’ bark</td><td rowspan="1" colspan="1">
                  <named-content xmlns:xlink="http://www.w3.org/1999/xlink" content-type="dwc:verbatimCoordinates" xlink:type="simple">
                    <named-content content-type="geo-json" specific-use="{&#34;type&#34;:&#34;Point&#34;,&#34;coordinates&#34;:[119.574444,30.361667]}" id="NCID0ESSAI" xlink:type="simple">30°21'42.0"N, 119°34'28"E</named-content>
                  </named-content>
                </td><td rowspan="1" colspan="1">305</td></tr><tr><td rowspan="1" colspan="1">ZJ2</td><td rowspan="1" colspan="1">Ningbo</td><td rowspan="1" colspan="1">03.11.2018</td><td rowspan="1" colspan="1">Bamboo leaf litter,</td><td rowspan="1" colspan="1">
                  <named-content xmlns:xlink="http://www.w3.org/1999/xlink" content-type="dwc:verbatimCoordinates" xlink:type="simple">
                    <named-content content-type="geo-json" specific-use="{&#34;type&#34;:&#34;Point&#34;,&#34;coordinates&#34;:[121.554319,29.877861]}" id="NCID0EOTAI" xlink:type="simple">29°52'40.3"N, 121°33'15.55"E</named-content>
                  </named-content>
                </td><td rowspan="1" colspan="1">37</td></tr><tr><td rowspan="1" colspan="1">ZJ3</td><td rowspan="1" colspan="1">Zhoushan</td><td rowspan="1" colspan="1">03.11.2018</td><td rowspan="1" colspan="1">Leaf litter</td><td rowspan="1" colspan="1">–</td><td rowspan="1" colspan="1">–</td></tr></tbody></table><table-wrap-foot><fn><p>GPS coordinates based on WGS84 system. Abbreviation: <abbrev xmlns:xlink="http://www.w3.org/1999/xlink" xlink:title="Guangdong" id="ABBRID0ENUAI" xlink:type="simple">GD</abbrev>: Guangdong; <abbrev xmlns:xlink="http://www.w3.org/1999/xlink" xlink:title="Gansu" id="ABBRID0ERUAI" xlink:type="simple">GS</abbrev>: Gansu; <abbrev xmlns:xlink="http://www.w3.org/1999/xlink" xlink:title="Guizhou" id="ABBRID0EVUAI" xlink:type="simple">GZ</abbrev>: Guizhou; <abbrev xmlns:xlink="http://www.w3.org/1999/xlink" xlink:title="Hunan" id="ABBRID0EZUAI" xlink:type="simple">HN</abbrev>: Hunan; <abbrev xmlns:xlink="http://www.w3.org/1999/xlink" xlink:title="Jiangsu" id="ABBRID0E4UAI" xlink:type="simple">JS</abbrev>: Jiangsu; <abbrev xmlns:xlink="http://www.w3.org/1999/xlink" xlink:title="Ningxia" id="ABBRID0EBVAI" xlink:type="simple">NX</abbrev>: Ningxia; <abbrev xmlns:xlink="http://www.w3.org/1999/xlink" xlink:title="Qinghai" id="ABBRID0EFVAI" xlink:type="simple">QH</abbrev>: Qinghai; <abbrev xmlns:xlink="http://www.w3.org/1999/xlink" xlink:title="Sichuan" id="ABBRID0EJVAI" xlink:type="simple">SC</abbrev>: Sichuan; <abbrev xmlns:xlink="http://www.w3.org/1999/xlink" xlink:title="Shanghai" id="ABBRID0ENVAI" xlink:type="simple">SH</abbrev>: Shanghai; <abbrev xmlns:xlink="http://www.w3.org/1999/xlink" xlink:title="Xinjiang" id="ABBRID0ERVAI" xlink:type="simple">XJ</abbrev>: Xinjiang; <abbrev xmlns:xlink="http://www.w3.org/1999/xlink" xlink:title="Yunnan" id="ABBRID0EVVAI" xlink:type="simple">YN</abbrev>: Yunnan; <abbrev xmlns:xlink="http://www.w3.org/1999/xlink" xlink:title="Zhejiang" id="ABBRID0EZVAI" xlink:type="simple">ZJ</abbrev>: Zhejiang.</p></fn></table-wrap-foot></table-wrap></tp:treatment-sec><ref-list><ref id="B38"><mixed-citation xmlns:xlink="http://www.w3.org/1999/xlink" xlink:type="simple"><person-group><name name-style="western"><surname>Segers</surname><given-names>H</given-names></name></person-group> (<year>2007</year>) <article-title>Annotated checklist of the rotifers (Phylum <tp:taxon-name><tp:taxon-name-part taxon-name-part-type="phylum">Rotifera</tp:taxon-name-part></tp:taxon-name>), with notes on nomenclature, taxonomy and distribution.</article-title><source>Zootaxa</source><volume>1564</volume>: <fpage>1</fpage>–<lpage>104</lpage>. <ext-link xlink:type="simple" ext-link-type="doi" xlink:href="10.11646/zootaxa.1564.1.1">https://doi.org/10.11646/zootaxa.1564.1.1</ext-link></mixed-citation></ref><ref id="B34"><mixed-citation xmlns:xlink="http://www.w3.org/1999/xlink" xlink:type="simple"><person-group><name name-style="western"><surname>Örstan</surname><given-names>A</given-names></name></person-group> (<year>2018</year>) <article-title>Taxonomic morphology of the genus <italic><tp:taxon-name><tp:taxon-name-part taxon-name-part-type="genus">Adineta</tp:taxon-name-part></tp:taxon-name></italic> (<tp:taxon-name><tp:taxon-name-part taxon-name-part-type="phylum">Rotifera</tp:taxon-name-part></tp:taxon-name>: <tp:taxon-name><tp:taxon-name-part taxon-name-part-type="superfamily">Bdelloidea</tp:taxon-name-part></tp:taxon-name>: <tp:taxon-name><tp:taxon-name-part taxon-name-part-type="family">Adinetidae</tp:taxon-name-part></tp:taxon-name>) with a new species from a suburban garden.</article-title><source>Zootaxa</source><volume>4524</volume>(<issue>2</issue>): <fpage>187</fpage>–<lpage>199</lpage>. <ext-link xlink:type="simple" ext-link-type="doi" xlink:href="10.11646/zootaxa.4524.2.3">https://doi.org/10.11646/zootaxa.4524.2.3</ext-link></mixed-citation></ref></ref-list></tp:taxon-treatment>
