# Supplementary material for: Bdelloid rotifers (Rotifera, Bdelloidea) of China: diversity and new records
Source: Zookeys. 2020 Jun 16;941:1–23. doi: 10.3897/zookeys.941.50465 (PMC7311513; doi:10.3897/zookeys.941.50465)
Supplement: XML Treatment for Habrotrocha ligula loxoglotta [file zookeys.941.50465-treatment3.xml]

<!DOCTYPE tp:taxon-treatment
  PUBLIC "-//TaxonX//DTD Taxonomic Treatment Publishing DTD v0 20100105//EN" "tax-treatment-NSO.dtd">
<tp:taxon-treatment xmlns:tp="http://www.plazi.org/taxpub"><tp:treatment-meta><kwd-group><label>Taxon classification</label><kwd><named-content xmlns:xlink="http://www.w3.org/1999/xlink" content-type="kingdom">Animalia</named-content></kwd><kwd><named-content xmlns:xlink="http://www.w3.org/1999/xlink" content-type="order">Bdelloidea</named-content></kwd><kwd><named-content xmlns:xlink="http://www.w3.org/1999/xlink" content-type="family">Habrotrochidae</named-content></kwd></kwd-group><mixed-citation publication-type="journal"><person-group><name><surname>Zeng</surname><given-names>Yue</given-names></name><name><surname>Wei</surname><given-names>Nan</given-names></name><name><surname>Wang</surname><given-names>Qing</given-names></name><name><surname>Iakovenko</surname><given-names>Nataliia S.</given-names></name><name><surname>Li</surname><given-names>Ying</given-names></name><name><surname>Yang</surname><given-names>Yufeng</given-names></name></person-group><article-title>Bdelloid rotifers (<tp:taxon-name><tp:taxon-name-part taxon-name-part-type="phylum">Rotifera</tp:taxon-name-part></tp:taxon-name>, <tp:taxon-name><tp:taxon-name-part taxon-name-part-type="superfamily">Bdelloidea</tp:taxon-name-part></tp:taxon-name>) of China: diversity and new records</article-title><source>Zookeys</source><day>16</day><month>6</month><year>2020</year><volume>941</volume><fpage>1</fpage><lpage>23</lpage><pub-id pub-id-type="doi">10.3897/zookeys.941.50465</pub-id></mixed-citation></tp:treatment-meta><tp:nomenclature><tp:taxon-name><object-id xmlns:xlink="http://www.w3.org/1999/xlink" content-type="arpha" xlink:type="simple">403B6D29-02A8-512B-B905-F01C9E43B440</object-id>
              <tp:taxon-name-part taxon-name-part-type="genus" reg="Habrotrocha">Habrotrocha</tp:taxon-name-part>
              <tp:taxon-name-part taxon-name-part-type="species" reg="ligula">ligula</tp:taxon-name-part>
              <tp:taxon-name-part taxon-name-part-type="subspecies" reg="loxoglotta">loxoglotta</tp:taxon-name-part>
            </tp:taxon-name><tp:taxon-authority>De Koning, 1947</tp:taxon-authority><xref ref-type="fig" rid="F4">Figure 4</xref><xref ref-type="table" rid="T3">; Table 3</xref></tp:nomenclature><tp:treatment-sec sec-type="material" id="SECID0EBUAK"><title>Materials.</title><p>Five specimens found in mosses on rock from Southwest China (YN5) (Table <xref ref-type="table" rid="T2">2</xref>).</p></tp:treatment-sec><tp:treatment-sec sec-type="description" id="SECID0ELUAK"><title>Description.</title><p>Body slender and transparent, integument smooth. Rostrum long and strongly bent ventrally. Rostral lamellae divided into two semi-circular lobes and wider than the anterior rim of rostrum. Head similar to hexagon, <abbrev xmlns:xlink="http://www.w3.org/1999/xlink" xlink:title="head width" id="ABBRID0ERUAK" xlink:type="simple">HW</abbrev> 89% of <abbrev xmlns:xlink="http://www.w3.org/1999/xlink" xlink:title="head length" id="ABBRID0EVUAK" xlink:type="simple">HL</abbrev>. Corona slightly narrower than collar, with papillae clearly seen in the middle of each trochus, <abbrev xmlns:xlink="http://www.w3.org/1999/xlink" xlink:title="corona width" id="ABBRID0EZUAK" xlink:type="simple">CW</abbrev> 97% of <abbrev xmlns:xlink="http://www.w3.org/1999/xlink" xlink:title="head width" id="ABBRID0E4UAK" xlink:type="simple">HW</abbrev>. Trochal discs separated by a narrow, V-shaped sulcus, in which a cylindrical <tp:taxon-name><tp:taxon-name-part taxon-name-part-type="genus" reg="Habrotrocha"/><tp:taxon-name-part taxon-name-part-type="species" reg="ligula">ligula</tp:taxon-name-part></tp:taxon-name> bends obliquely to the dorsal side (Fig. <xref ref-type="fig" rid="F4">4F, G</xref>). A slight contraction near the tip which then forms a small papilla on the tip of the <tp:taxon-name><tp:taxon-name-part taxon-name-part-type="genus" reg="Habrotrocha"/><tp:taxon-name-part taxon-name-part-type="species" reg="ligula">ligula</tp:taxon-name-part></tp:taxon-name>, attaining the level of the discs at the inner side (Fig. <xref ref-type="fig" rid="F4">4D, E</xref>). Upper lip a flat bow. Neck also bent ventrally when animal creeps. The first pseudosegment of neck slightly narrower than the head at the corners of the mouth, not distinct from head and trunk. A pair of lateral cuticular bulges on the dorsal antenna pseudosegment. Antenna with two segments, its length 30–40% of the bearing pseudosegment width.</p><fig id="F4" position="float" orientation="portrait"><object-id xmlns:xlink="http://www.w3.org/1999/xlink" content-type="doi" xlink:type="simple">10.3897/zookeys.941.50465.figure4</object-id><object-id xmlns:xlink="http://www.w3.org/1999/xlink" content-type="arpha" xlink:type="simple">86975A10-65D1-5A2C-B948-8C95689757ED</object-id><label>Figure 4.</label><caption><p><italic><tp:taxon-name><tp:taxon-name-part taxon-name-part-type="genus" reg="Habrotrocha">Habrotrocha</tp:taxon-name-part> <tp:taxon-name-part taxon-name-part-type="species" reg="ligula">ligula</tp:taxon-name-part> <tp:taxon-name-part taxon-name-part-type="subspecies" reg="loxoglotta">loxoglotta</tp:taxon-name-part></tp:taxon-name></italic> De Koning 1947 <bold>A, B</bold> habitus, creeping, dorsal view <bold>C</bold> rostrum, lateral view <bold>D, E</bold> head, dorsal view <bold>F, G</bold> head, with <tp:taxon-name><tp:taxon-name-part taxon-name-part-type="genus" reg="Habrotrocha"/><tp:taxon-name-part taxon-name-part-type="species" reg="ligula">ligula</tp:taxon-name-part></tp:taxon-name> sloping obliquely to the dorsal side, lateral view. Scale bars: 50 μm (<bold>A, B</bold>), 10 μm (<bold>C–G</bold>).</p></caption><graphic xmlns:xlink="http://www.w3.org/1999/xlink" xlink:href="zookeys-941-001-g004.jpg" position="float" orientation="portrait" xlink:type="simple" id="oo_421138.jpg"><uri content-type="original_file" xlink:type="simple">https://binary.pensoft.net/fig/421138</uri></graphic></fig><p>Trunk slender and cylindrical, <abbrev xmlns:xlink="http://www.w3.org/1999/xlink" xlink:title="trunk and rump length" id="ABBRID0EOXAK" xlink:type="simple">TrL</abbrev> 59–67% of <abbrev xmlns:xlink="http://www.w3.org/1999/xlink" xlink:title="Total length" id="ABBRID0ESXAK" xlink:type="simple">TL</abbrev>. Rump conical, with both pseudosegments somewhat swollen and strong arched up dorsally and roofing the foot, the posterior rim of the second pseudosegment creased, <abbrev xmlns:xlink="http://www.w3.org/1999/xlink" xlink:title="rump length" id="ABBRID0EWXAK" xlink:type="simple">RL</abbrev> 8–10% of <abbrev xmlns:xlink="http://www.w3.org/1999/xlink" xlink:title="Total length" id="ABBRID0E1XAK" xlink:type="simple">TL</abbrev>.</p><p>Foot short with three pseudosegments, <abbrev xmlns:xlink="http://www.w3.org/1999/xlink" xlink:title="foot length" id="ABBRID0EAYAK" xlink:type="simple">FL</abbrev> 6–8% of <abbrev xmlns:xlink="http://www.w3.org/1999/xlink" xlink:title="Total length" id="ABBRID0EEYAK" xlink:type="simple">TL</abbrev>. Bulbous spurs short and triangular shape, with distinct tips and wide interspace, base swollen. The width of interspace 114% of <abbrev xmlns:xlink="http://www.w3.org/1999/xlink" xlink:title="spur length" id="ABBRID0EIYAK" xlink:type="simple">SL</abbrev>, 97% of the swollen width. Three stout unsegmented toes of the same length. Trophi small, dental formula 3/3.</p></tp:treatment-sec><tp:treatment-sec sec-type="description" id="SECID0EMYAK"><title>Measurements.</title><p><abbrev xmlns:xlink="http://www.w3.org/1999/xlink" xlink:title="Total length" id="ABBRID0ESYAK" xlink:type="simple">TL</abbrev> 186±43 μm, <abbrev xmlns:xlink="http://www.w3.org/1999/xlink" xlink:title="neck length" id="ABBRID0EWYAK" xlink:type="simple">NL</abbrev> 27±3 μm, <abbrev xmlns:xlink="http://www.w3.org/1999/xlink" xlink:title="trunk and rump length" id="ABBRID0E1YAK" xlink:type="simple">TrL</abbrev> 119±37 μm, <abbrev xmlns:xlink="http://www.w3.org/1999/xlink" xlink:title="rump length" id="ABBRID0E5YAK" xlink:type="simple">RL</abbrev> 156±2 μm, <abbrev xmlns:xlink="http://www.w3.org/1999/xlink" xlink:title="rump width" id="ABBRID0ECZAK" xlink:type="simple">RW</abbrev> 22±7, <abbrev xmlns:xlink="http://www.w3.org/1999/xlink" xlink:title="foot length" id="ABBRID0EGZAK" xlink:type="simple">FL</abbrev> 12±2 μm, <abbrev xmlns:xlink="http://www.w3.org/1999/xlink" xlink:title="spur length" id="ABBRID0EKZAK" xlink:type="simple">SL</abbrev> 4±2 μm, <abbrev xmlns:xlink="http://www.w3.org/1999/xlink" xlink:title="ramus length" id="ABBRID0EOZAK" xlink:type="simple">RaL</abbrev> 13±1 μm, <abbrev xmlns:xlink="http://www.w3.org/1999/xlink" xlink:title="trophi width" id="ABBRID0ESZAK" xlink:type="simple">TrW</abbrev> 5.6±0.5 μm.</p></tp:treatment-sec><tp:treatment-sec sec-type="remarks" id="SECID0EWZAK"><title>Remarks.</title><p><italic><tp:taxon-name><tp:taxon-name-part taxon-name-part-type="genus" reg="Habrotrocha">Habrotrocha</tp:taxon-name-part> <tp:taxon-name-part taxon-name-part-type="species" reg="ligula">ligula</tp:taxon-name-part> <tp:taxon-name-part taxon-name-part-type="subspecies" reg="loxoglotta">loxoglotta</tp:taxon-name-part></tp:taxon-name></italic> was originally described from Holland (De Koning 1947), later reported from beech-oak needle-litter in Germany, from dry mosses in France (<xref ref-type="bibr" rid="B10">Donner 1951</xref>) and from mosses in Austria (<xref ref-type="bibr" rid="B30">Kutikova 2005</xref>). In this study, it was found for the first time in China (Yunnan Province) as well as in the Oriental region.</p></tp:treatment-sec><tp:treatment-sec><!--Section generated to contain objects referenced in tp:taxon-treatment.--><table-wrap id="T3" position="float" orientation="portrait"><label>Table 3.</label><caption><p>Bdelloid rotifers found in this study with their updated biogeographic distribution after <xref ref-type="bibr" rid="B38">Segers (2007)</xref>.</p></caption><table id="TID0EYKCI" rules="all"><tbody><tr><th rowspan="1" colspan="1">Species</th><th rowspan="1" colspan="1">Locality codes</th><th rowspan="1" colspan="1">Biogeographic regions</th></tr><tr><td rowspan="1" colspan="1"><sup>*</sup><tp:taxon-name><tp:taxon-name-part taxon-name-part-type="genus" reg="Adineta">Adineta</tp:taxon-name-part> <tp:taxon-name-part taxon-name-part-type="uncertainty-rank">cf.</tp:taxon-name-part> <tp:taxon-name-part taxon-name-part-type="species" reg="acuticornis">acuticornis</tp:taxon-name-part></tp:taxon-name> Haigh, 1967</td><td rowspan="1" colspan="1">GD6, YN5–6, SC2</td><td rowspan="1" colspan="1"><abbrev xmlns:xlink="http://www.w3.org/1999/xlink" xlink:title="Australian region" id="ABBRID0EJABI" xlink:type="simple">AUS</abbrev>, <abbrev xmlns:xlink="http://www.w3.org/1999/xlink" xlink:title="Oriental region" id="ABBRID0ENABI" xlink:type="simple">ORI</abbrev><sup>#</sup></td></tr><tr><td rowspan="1" colspan="1"><sup>*</sup><italic><tp:taxon-name><tp:taxon-name-part taxon-name-part-type="genus" reg="Adineta">A.</tp:taxon-name-part> <tp:taxon-name-part taxon-name-part-type="species" reg="barbata">barbata</tp:taxon-name-part></tp:taxon-name></italic> Janson, 1893</td><td rowspan="1" colspan="1">GD10, 14, JS1, ZJ2</td><td rowspan="1" colspan="1"><abbrev xmlns:xlink="http://www.w3.org/1999/xlink" xlink:title="Afrotropical region" id="ABBRID0EKBBI" xlink:type="simple">AFR</abbrev>, <abbrev xmlns:xlink="http://www.w3.org/1999/xlink" xlink:title="Antarctic region" id="ABBRID0EOBBI" xlink:type="simple">ANT</abbrev>, <abbrev xmlns:xlink="http://www.w3.org/1999/xlink" xlink:title="Australian region" id="ABBRID0ESBBI" xlink:type="simple">AUS</abbrev>, <abbrev xmlns:xlink="http://www.w3.org/1999/xlink" xlink:title="Nearctic region" id="ABBRID0EWBBI" xlink:type="simple">NEA</abbrev>, <abbrev xmlns:xlink="http://www.w3.org/1999/xlink" xlink:title="Neotropical region" id="ABBRID0E1BBI" xlink:type="simple">NEO</abbrev>, <abbrev xmlns:xlink="http://www.w3.org/1999/xlink" xlink:title="Palearctic region" id="ABBRID0E5BBI" xlink:type="simple">PAL</abbrev>, <abbrev xmlns:xlink="http://www.w3.org/1999/xlink" xlink:title="Oriental region" id="ABBRID0ECCBI" xlink:type="simple">ORI</abbrev><sup>#</sup></td></tr><tr><td rowspan="1" colspan="1"><sup>*</sup><italic><tp:taxon-name><tp:taxon-name-part taxon-name-part-type="genus" reg="Adineta">A.</tp:taxon-name-part> <tp:taxon-name-part taxon-name-part-type="species" reg="bartosi">bartosi</tp:taxon-name-part></tp:taxon-name></italic> Wulfert, 1960</td><td rowspan="1" colspan="1">GZ2</td><td rowspan="1" colspan="1"><abbrev xmlns:xlink="http://www.w3.org/1999/xlink" xlink:title="Palearctic region" id="ABBRID0E6CBI" xlink:type="simple">PAL</abbrev>, <abbrev xmlns:xlink="http://www.w3.org/1999/xlink" xlink:title="Oriental region" id="ABBRID0EDDBI" xlink:type="simple">ORI</abbrev><sup>#</sup></td></tr><tr><td rowspan="1" colspan="1"><sup>*</sup><italic><tp:taxon-name><tp:taxon-name-part taxon-name-part-type="genus" reg="Adineta">A.</tp:taxon-name-part> <tp:taxon-name-part taxon-name-part-type="species" reg="beysunae">beysunae</tp:taxon-name-part></tp:taxon-name></italic> Örstan, 2018</td><td rowspan="1" colspan="1">GD13–14, 25–26, YN7–8, JS1</td><td rowspan="1" colspan="1"><abbrev xmlns:xlink="http://www.w3.org/1999/xlink" xlink:title="Nearctic region" id="ABBRID0EAEBI" xlink:type="simple">NEA</abbrev>, <abbrev xmlns:xlink="http://www.w3.org/1999/xlink" xlink:title="Oriental region" id="ABBRID0EEEBI" xlink:type="simple">ORI</abbrev><sup>#</sup></td></tr><tr><td rowspan="1" colspan="1"><sup>*</sup><italic><tp:taxon-name><tp:taxon-name-part taxon-name-part-type="genus" reg="Adineta">A.</tp:taxon-name-part> <tp:taxon-name-part taxon-name-part-type="species" reg="cuneata">cuneata</tp:taxon-name-part></tp:taxon-name></italic> Milne, 1916</td><td rowspan="1" colspan="1">GD1–2, SC2, JS2, YN6–7</td><td rowspan="1" colspan="1"><abbrev xmlns:xlink="http://www.w3.org/1999/xlink" xlink:title="Afrotropical region" id="ABBRID0EBFBI" xlink:type="simple">AFR</abbrev>, <abbrev xmlns:xlink="http://www.w3.org/1999/xlink" xlink:title="Australian region" id="ABBRID0EFFBI" xlink:type="simple">AUS</abbrev>, <abbrev xmlns:xlink="http://www.w3.org/1999/xlink" xlink:title="Nearctic region" id="ABBRID0EJFBI" xlink:type="simple">NEA</abbrev>, <abbrev xmlns:xlink="http://www.w3.org/1999/xlink" xlink:title="Palearctic region" id="ABBRID0ENFBI" xlink:type="simple">PAL</abbrev>, <abbrev xmlns:xlink="http://www.w3.org/1999/xlink" xlink:title="Oriental region" id="ABBRID0ERFBI" xlink:type="simple">ORI</abbrev><sup>#</sup></td></tr><tr><td rowspan="1" colspan="1"><italic><tp:taxon-name><tp:taxon-name-part taxon-name-part-type="genus" reg="Adineta">A.</tp:taxon-name-part> <tp:taxon-name-part taxon-name-part-type="species" reg="gracilis">gracilis</tp:taxon-name-part></tp:taxon-name></italic> Janson, 1893</td><td rowspan="1" colspan="1">HN2, QH1, JS1</td><td rowspan="1" colspan="1"><abbrev xmlns:xlink="http://www.w3.org/1999/xlink" xlink:title="Afrotropical region" id="ABBRID0EMGBI" xlink:type="simple">AFR</abbrev>, <abbrev xmlns:xlink="http://www.w3.org/1999/xlink" xlink:title="Antarctic region" id="ABBRID0EQGBI" xlink:type="simple">ANT</abbrev>, <abbrev xmlns:xlink="http://www.w3.org/1999/xlink" xlink:title="Australian region" id="ABBRID0EUGBI" xlink:type="simple">AUS</abbrev>, <abbrev xmlns:xlink="http://www.w3.org/1999/xlink" xlink:title="Nearctic region" id="ABBRID0EYGBI" xlink:type="simple">NEA</abbrev>, <abbrev xmlns:xlink="http://www.w3.org/1999/xlink" xlink:title="Oriental region" id="ABBRID0E3GBI" xlink:type="simple">ORI</abbrev>, <abbrev xmlns:xlink="http://www.w3.org/1999/xlink" xlink:title="Palearctic region" id="ABBRID0EAHBI" xlink:type="simple">PAL</abbrev></td></tr><tr><td rowspan="1" colspan="1"><italic><tp:taxon-name><tp:taxon-name-part taxon-name-part-type="genus" reg="Adineta">A.</tp:taxon-name-part> <tp:taxon-name-part taxon-name-part-type="species" reg="oculata">oculata</tp:taxon-name-part></tp:taxon-name></italic> (Milne, 1886)</td><td rowspan="1" colspan="1">GD7, YN3, HN1</td><td rowspan="1" colspan="1"><abbrev xmlns:xlink="http://www.w3.org/1999/xlink" xlink:title="Neotropical region" id="ABBRID0E1HBI" xlink:type="simple">NEO</abbrev>, <abbrev xmlns:xlink="http://www.w3.org/1999/xlink" xlink:title="Palearctic region" id="ABBRID0E5HBI" xlink:type="simple">PAL</abbrev>, <abbrev xmlns:xlink="http://www.w3.org/1999/xlink" xlink:title="Oriental region" id="ABBRID0ECIBI" xlink:type="simple">ORI</abbrev><sup>#</sup></td></tr><tr><td rowspan="1" colspan="1"><sup>*</sup><italic><tp:taxon-name><tp:taxon-name-part taxon-name-part-type="genus" reg="Adineta">A.</tp:taxon-name-part> <tp:taxon-name-part taxon-name-part-type="species" reg="ricciae">ricciae</tp:taxon-name-part></tp:taxon-name></italic> Segers &amp; Shiel, 2005</td><td rowspan="1" colspan="1">GD23, HN4</td><td rowspan="1" colspan="1"><abbrev xmlns:xlink="http://www.w3.org/1999/xlink" xlink:title="Australian region" id="ABBRID0E6IBI" xlink:type="simple">AUS</abbrev>, <abbrev xmlns:xlink="http://www.w3.org/1999/xlink" xlink:title="Oriental region" id="ABBRID0EDJBI" xlink:type="simple">ORI</abbrev><sup>#</sup></td></tr><tr><td rowspan="1" colspan="1"><sup>*</sup><italic><tp:taxon-name><tp:taxon-name-part taxon-name-part-type="genus" reg="Adineta">A.</tp:taxon-name-part> <tp:taxon-name-part taxon-name-part-type="species" reg="steineri">steineri</tp:taxon-name-part></tp:taxon-name></italic> Bartoš, 1951</td><td rowspan="1" colspan="1">GD13</td><td rowspan="1" colspan="1"><abbrev xmlns:xlink="http://www.w3.org/1999/xlink" xlink:title="Antarctic region" id="ABBRID0EAKBI" xlink:type="simple">ANT</abbrev>, <abbrev xmlns:xlink="http://www.w3.org/1999/xlink" xlink:title="Australian region" id="ABBRID0EEKBI" xlink:type="simple">AUS</abbrev>, <abbrev xmlns:xlink="http://www.w3.org/1999/xlink" xlink:title="Nearctic region" id="ABBRID0EIKBI" xlink:type="simple">NEA</abbrev>, <abbrev xmlns:xlink="http://www.w3.org/1999/xlink" xlink:title="Neotropical region" id="ABBRID0EMKBI" xlink:type="simple">NEO</abbrev>, <abbrev xmlns:xlink="http://www.w3.org/1999/xlink" xlink:title="Palearctic region" id="ABBRID0EQKBI" xlink:type="simple">PAL</abbrev>, <abbrev xmlns:xlink="http://www.w3.org/1999/xlink" xlink:title="Oriental region" id="ABBRID0EUKBI" xlink:type="simple">ORI</abbrev><sup>#</sup></td></tr><tr><td rowspan="1" colspan="1"><italic><tp:taxon-name><tp:taxon-name-part taxon-name-part-type="genus" reg="Adineta">A.</tp:taxon-name-part> <tp:taxon-name-part taxon-name-part-type="species" reg="vaga">vaga</tp:taxon-name-part></tp:taxon-name></italic> (Davis, 1873)</td><td rowspan="1" colspan="1">GZ2, HN2–4, ZJ2, YN1,7, GD5,7,13–14, 20–21,23</td><td rowspan="1" colspan="1"><abbrev xmlns:xlink="http://www.w3.org/1999/xlink" xlink:title="Afrotropical region" id="ABBRID0EPLBI" xlink:type="simple">AFR</abbrev>, <abbrev xmlns:xlink="http://www.w3.org/1999/xlink" xlink:title="Antarctic region" id="ABBRID0ETLBI" xlink:type="simple">ANT</abbrev>, <abbrev xmlns:xlink="http://www.w3.org/1999/xlink" xlink:title="Australian region" id="ABBRID0EXLBI" xlink:type="simple">AUS</abbrev>, <abbrev xmlns:xlink="http://www.w3.org/1999/xlink" xlink:title="Nearctic region" id="ABBRID0E2LBI" xlink:type="simple">NEA</abbrev>, <abbrev xmlns:xlink="http://www.w3.org/1999/xlink" xlink:title="Neotropical region" id="ABBRID0E6LBI" xlink:type="simple">NEO</abbrev>, <abbrev xmlns:xlink="http://www.w3.org/1999/xlink" xlink:title="Oriental region" id="ABBRID0EDMBI" xlink:type="simple">ORI</abbrev>, <abbrev xmlns:xlink="http://www.w3.org/1999/xlink" xlink:title="Palearctic region" id="ABBRID0EHMBI" xlink:type="simple">PAL</abbrev></td></tr><tr><td rowspan="1" colspan="1"><italic><tp:taxon-name><tp:taxon-name-part taxon-name-part-type="genus" reg="Dissotrocha">Dissotrocha</tp:taxon-name-part> <tp:taxon-name-part taxon-name-part-type="species" reg="macrostyla">macrostyla</tp:taxon-name-part></tp:taxon-name></italic> (Ehrenberg, 1838)</td><td rowspan="1" colspan="1">HN6</td><td rowspan="1" colspan="1"><abbrev xmlns:xlink="http://www.w3.org/1999/xlink" xlink:title="Afrotropical region" id="ABBRID0EBNBI" xlink:type="simple">AFR</abbrev>, <abbrev xmlns:xlink="http://www.w3.org/1999/xlink" xlink:title="Australian region" id="ABBRID0EFNBI" xlink:type="simple">AUS</abbrev>, <abbrev xmlns:xlink="http://www.w3.org/1999/xlink" xlink:title="Nearctic region" id="ABBRID0EJNBI" xlink:type="simple">NEA</abbrev>, <abbrev xmlns:xlink="http://www.w3.org/1999/xlink" xlink:title="Neotropical region" id="ABBRID0ENNBI" xlink:type="simple">NEO</abbrev>, <abbrev xmlns:xlink="http://www.w3.org/1999/xlink" xlink:title="Oriental region" id="ABBRID0ERNBI" xlink:type="simple">ORI</abbrev>, <abbrev xmlns:xlink="http://www.w3.org/1999/xlink" xlink:title="Palearctic region" id="ABBRID0EVNBI" xlink:type="simple">PAL</abbrev></td></tr><tr><td rowspan="1" colspan="1"><sup>*</sup><italic><tp:taxon-name><tp:taxon-name-part taxon-name-part-type="genus" reg="Habrotrocha">Habrotrocha</tp:taxon-name-part> <tp:taxon-name-part taxon-name-part-type="species" reg="bidens">bidens</tp:taxon-name-part></tp:taxon-name></italic> (Gosse, 1851)</td><td rowspan="1" colspan="1">ZJ1</td><td rowspan="1" colspan="1"><abbrev xmlns:xlink="http://www.w3.org/1999/xlink" xlink:title="Afrotropical region" id="ABBRID0EROBI" xlink:type="simple">AFR</abbrev>, <abbrev xmlns:xlink="http://www.w3.org/1999/xlink" xlink:title="Australian region" id="ABBRID0EVOBI" xlink:type="simple">AUS</abbrev>, <abbrev xmlns:xlink="http://www.w3.org/1999/xlink" xlink:title="Nearctic region" id="ABBRID0EZOBI" xlink:type="simple">NEA</abbrev>, <abbrev xmlns:xlink="http://www.w3.org/1999/xlink" xlink:title="Neotropical region" id="ABBRID0E4OBI" xlink:type="simple">NEO</abbrev>, <abbrev xmlns:xlink="http://www.w3.org/1999/xlink" xlink:title="Oriental region" id="ABBRID0EBPBI" xlink:type="simple">ORI</abbrev>, <abbrev xmlns:xlink="http://www.w3.org/1999/xlink" xlink:title="Palearctic region" id="ABBRID0EFPBI" xlink:type="simple">PAL</abbrev></td></tr><tr><td rowspan="1" colspan="1"><sup>*</sup><tp:taxon-name><tp:taxon-name-part taxon-name-part-type="genus" reg="Habrotrocha">H.</tp:taxon-name-part> <tp:taxon-name-part taxon-name-part-type="uncertainty-rank">cf.</tp:taxon-name-part> <tp:taxon-name-part taxon-name-part-type="species" reg="spicula">spicula</tp:taxon-name-part></tp:taxon-name> Bryce, 1913</td><td rowspan="1" colspan="1">GD2</td><td rowspan="1" colspan="1"><abbrev xmlns:xlink="http://www.w3.org/1999/xlink" xlink:title="Afrotropical region" id="ABBRID0EDQBI" xlink:type="simple">AFR</abbrev>, <abbrev xmlns:xlink="http://www.w3.org/1999/xlink" xlink:title="Australian region" id="ABBRID0EHQBI" xlink:type="simple">AUS</abbrev>, <abbrev xmlns:xlink="http://www.w3.org/1999/xlink" xlink:title="Oriental region" id="ABBRID0ELQBI" xlink:type="simple">ORI</abbrev>, <abbrev xmlns:xlink="http://www.w3.org/1999/xlink" xlink:title="Palearctic region" id="ABBRID0EPQBI" xlink:type="simple">PAL</abbrev></td></tr><tr><td rowspan="1" colspan="1"><italic><tp:taxon-name><tp:taxon-name-part taxon-name-part-type="genus" reg="Habrotrocha">H.</tp:taxon-name-part> <tp:taxon-name-part taxon-name-part-type="species" reg="constricta">constricta</tp:taxon-name-part></tp:taxon-name></italic> (Dujardin, 1841)</td><td rowspan="1" colspan="1">HN2</td><td rowspan="1" colspan="1"><abbrev xmlns:xlink="http://www.w3.org/1999/xlink" xlink:title="Afrotropical region" id="ABBRID0EJRBI" xlink:type="simple">AFR</abbrev>, <abbrev xmlns:xlink="http://www.w3.org/1999/xlink" xlink:title="Antarctic region" id="ABBRID0ENRBI" xlink:type="simple">ANT</abbrev>, <abbrev xmlns:xlink="http://www.w3.org/1999/xlink" xlink:title="Australian region" id="ABBRID0ERRBI" xlink:type="simple">AUS</abbrev>, <abbrev xmlns:xlink="http://www.w3.org/1999/xlink" xlink:title="Nearctic region" id="ABBRID0EVRBI" xlink:type="simple">NEA</abbrev>, <abbrev xmlns:xlink="http://www.w3.org/1999/xlink" xlink:title="Neotropical region" id="ABBRID0EZRBI" xlink:type="simple">NEO</abbrev>, <abbrev xmlns:xlink="http://www.w3.org/1999/xlink" xlink:title="Pacific region" id="ABBRID0E4RBI" xlink:type="simple">PAC</abbrev>, <abbrev xmlns:xlink="http://www.w3.org/1999/xlink" xlink:title="Palearctic region" id="ABBRID0EBSBI" xlink:type="simple">PAL</abbrev>, <abbrev xmlns:xlink="http://www.w3.org/1999/xlink" xlink:title="Oriental region" id="ABBRID0EFSBI" xlink:type="simple">ORI</abbrev><sup>#</sup></td></tr><tr><td rowspan="1" colspan="1"><italic><tp:taxon-name><tp:taxon-name-part taxon-name-part-type="genus" reg="Habrotrocha">H.</tp:taxon-name-part> <tp:taxon-name-part taxon-name-part-type="species" reg="insignis">insignis</tp:taxon-name-part></tp:taxon-name></italic> Bryce, 1915</td><td rowspan="1" colspan="1">GD3</td><td rowspan="1" colspan="1"><abbrev xmlns:xlink="http://www.w3.org/1999/xlink" xlink:title="Australian region" id="ABBRID0EATBI" xlink:type="simple">AUS</abbrev>, <abbrev xmlns:xlink="http://www.w3.org/1999/xlink" xlink:title="Palearctic region" id="ABBRID0EETBI" xlink:type="simple">PAL</abbrev>, <abbrev xmlns:xlink="http://www.w3.org/1999/xlink" xlink:title="Oriental region" id="ABBRID0EITBI" xlink:type="simple">ORI</abbrev><sup>#</sup></td></tr><tr><td rowspan="1" colspan="1"><sup>*</sup><italic><tp:taxon-name><tp:taxon-name-part taxon-name-part-type="genus" reg="Habrotrocha">H.</tp:taxon-name-part> <tp:taxon-name-part taxon-name-part-type="species" reg="ligula">ligula</tp:taxon-name-part> <tp:taxon-name-part taxon-name-part-type="subspecies" reg="loxoglotta">loxoglotta</tp:taxon-name-part></tp:taxon-name></italic> De Koning, 1947</td><td rowspan="1" colspan="1">YN5</td><td rowspan="1" colspan="1"><abbrev xmlns:xlink="http://www.w3.org/1999/xlink" xlink:title="Palearctic region" id="ABBRID0EJUBI" xlink:type="simple">PAL</abbrev>, <abbrev xmlns:xlink="http://www.w3.org/1999/xlink" xlink:title="Oriental region" id="ABBRID0ENUBI" xlink:type="simple">ORI</abbrev><sup>#</sup></td></tr><tr><td rowspan="1" colspan="1"><sup>*</sup><italic><tp:taxon-name><tp:taxon-name-part taxon-name-part-type="genus" reg="Habrotrocha">H.</tp:taxon-name-part> <tp:taxon-name-part taxon-name-part-type="species" reg="rosa">rosa</tp:taxon-name-part></tp:taxon-name></italic> Donner, 1949</td><td rowspan="1" colspan="1">GD25</td><td rowspan="1" colspan="1"><abbrev xmlns:xlink="http://www.w3.org/1999/xlink" xlink:title="Afrotropical region" id="ABBRID0EKVBI" xlink:type="simple">AFR</abbrev>, <abbrev xmlns:xlink="http://www.w3.org/1999/xlink" xlink:title="Australian region" id="ABBRID0EOVBI" xlink:type="simple">AUS</abbrev>, <abbrev xmlns:xlink="http://www.w3.org/1999/xlink" xlink:title="Nearctic region" id="ABBRID0ESVBI" xlink:type="simple">NEA</abbrev>, <abbrev xmlns:xlink="http://www.w3.org/1999/xlink" xlink:title="Neotropical region" id="ABBRID0EWVBI" xlink:type="simple">NEO</abbrev>, <abbrev xmlns:xlink="http://www.w3.org/1999/xlink" xlink:title="Palearctic region" id="ABBRID0E1VBI" xlink:type="simple">PAL</abbrev>, <abbrev xmlns:xlink="http://www.w3.org/1999/xlink" xlink:title="Oriental region" id="ABBRID0E5VBI" xlink:type="simple">ORI</abbrev><sup>#</sup></td></tr><tr><td rowspan="1" colspan="1"><sup>*</sup><italic><tp:taxon-name><tp:taxon-name-part taxon-name-part-type="genus" reg="Habrotrocha">H.</tp:taxon-name-part> <tp:taxon-name-part taxon-name-part-type="species" reg="serpens">serpens</tp:taxon-name-part></tp:taxon-name></italic> Donner, 1949</td><td rowspan="1" colspan="1">GD6</td><td rowspan="1" colspan="1"><abbrev xmlns:xlink="http://www.w3.org/1999/xlink" xlink:title="Afrotropical region" id="ABBRID0E2WBI" xlink:type="simple">AFR</abbrev>, <abbrev xmlns:xlink="http://www.w3.org/1999/xlink" xlink:title="Australian region" id="ABBRID0E6WBI" xlink:type="simple">AUS</abbrev>, <abbrev xmlns:xlink="http://www.w3.org/1999/xlink" xlink:title="Palearctic region" id="ABBRID0EDXBI" xlink:type="simple">PAL</abbrev>, <abbrev xmlns:xlink="http://www.w3.org/1999/xlink" xlink:title="Oriental region" id="ABBRID0EHXBI" xlink:type="simple">ORI</abbrev><sup>#</sup></td></tr><tr><td rowspan="1" colspan="1"><sup>*</sup><italic><tp:taxon-name><tp:taxon-name-part taxon-name-part-type="genus" reg="Otostephanos">Otostephanos</tp:taxon-name-part> <tp:taxon-name-part taxon-name-part-type="species" reg="regalis">regalis</tp:taxon-name-part></tp:taxon-name></italic> Milne, 1916</td><td rowspan="1" colspan="1">GD13</td><td rowspan="1" colspan="1"><abbrev xmlns:xlink="http://www.w3.org/1999/xlink" xlink:title="Afrotropical region" id="ABBRID0EEYBI" xlink:type="simple">AFR</abbrev>, <abbrev xmlns:xlink="http://www.w3.org/1999/xlink" xlink:title="Palearctic region" id="ABBRID0EIYBI" xlink:type="simple">PAL</abbrev>, <abbrev xmlns:xlink="http://www.w3.org/1999/xlink" xlink:title="Oriental region" id="ABBRID0EMYBI" xlink:type="simple">ORI</abbrev><sup>#</sup></td></tr><tr><td rowspan="1" colspan="1"><sup>*</sup><italic><tp:taxon-name><tp:taxon-name-part taxon-name-part-type="genus" reg="Scepanotrocha">Scepanotrocha</tp:taxon-name-part> <tp:taxon-name-part taxon-name-part-type="species" reg="semitecta">semitecta</tp:taxon-name-part></tp:taxon-name></italic> Donner, 1951</td><td rowspan="1" colspan="1">SC1</td><td rowspan="1" colspan="1"><abbrev xmlns:xlink="http://www.w3.org/1999/xlink" xlink:title="Neotropical region" id="ABBRID0EJZBI" xlink:type="simple">NEO</abbrev>, <abbrev xmlns:xlink="http://www.w3.org/1999/xlink" xlink:title="Palearctic region" id="ABBRID0ENZBI" xlink:type="simple">PAL</abbrev>, <abbrev xmlns:xlink="http://www.w3.org/1999/xlink" xlink:title="Oriental region" id="ABBRID0ERZBI" xlink:type="simple">ORI</abbrev><sup>#</sup></td></tr><tr><td rowspan="1" colspan="1"><italic><tp:taxon-name><tp:taxon-name-part taxon-name-part-type="genus" reg="Macrotrachela">Macrotrachela</tp:taxon-name-part> <tp:taxon-name-part taxon-name-part-type="species" reg="bullata">bullata</tp:taxon-name-part></tp:taxon-name></italic> (Murray, 1906)</td><td rowspan="1" colspan="1">GD3–4, GZ2</td><td rowspan="1" colspan="1"><abbrev xmlns:xlink="http://www.w3.org/1999/xlink" xlink:title="Afrotropical region" id="ABBRID0EM1BI" xlink:type="simple">AFR</abbrev>, <abbrev xmlns:xlink="http://www.w3.org/1999/xlink" xlink:title="Oriental region" id="ABBRID0EQ1BI" xlink:type="simple">ORI</abbrev>, <abbrev xmlns:xlink="http://www.w3.org/1999/xlink" xlink:title="Palearctic region" id="ABBRID0EU1BI" xlink:type="simple">PAL</abbrev></td></tr><tr><td rowspan="1" colspan="1"><italic><tp:taxon-name><tp:taxon-name-part taxon-name-part-type="genus" reg="Macrotrachela">M.</tp:taxon-name-part> <tp:taxon-name-part taxon-name-part-type="species" reg="ehrenbergii">ehrenbergii</tp:taxon-name-part></tp:taxon-name></italic> (Janson, 1893)</td><td rowspan="1" colspan="1">HN7, GZ1</td><td rowspan="1" colspan="1"><abbrev xmlns:xlink="http://www.w3.org/1999/xlink" xlink:title="Afrotropical region" id="ABBRID0EO2BI" xlink:type="simple">AFR</abbrev>, <abbrev xmlns:xlink="http://www.w3.org/1999/xlink" xlink:title="Australian region" id="ABBRID0ES2BI" xlink:type="simple">AUS</abbrev>, <abbrev xmlns:xlink="http://www.w3.org/1999/xlink" xlink:title="Nearctic region" id="ABBRID0EW2BI" xlink:type="simple">NEA</abbrev>, <abbrev xmlns:xlink="http://www.w3.org/1999/xlink" xlink:title="Neotropical region" id="ABBRID0E12BI" xlink:type="simple">NEO</abbrev>, <abbrev xmlns:xlink="http://www.w3.org/1999/xlink" xlink:title="Oriental region" id="ABBRID0E52BI" xlink:type="simple">ORI</abbrev>, <abbrev xmlns:xlink="http://www.w3.org/1999/xlink" xlink:title="Pacific region" id="ABBRID0EC3BI" xlink:type="simple">PAC</abbrev>, <abbrev xmlns:xlink="http://www.w3.org/1999/xlink" xlink:title="Palearctic region" id="ABBRID0EG3BI" xlink:type="simple">PAL</abbrev></td></tr><tr><td rowspan="1" colspan="1"><sup>*</sup><italic><tp:taxon-name><tp:taxon-name-part taxon-name-part-type="genus" reg="Macrotrachela">M.</tp:taxon-name-part> <tp:taxon-name-part taxon-name-part-type="species" reg="habita">habita</tp:taxon-name-part></tp:taxon-name></italic> (Bryce, 1894)</td><td rowspan="1" colspan="1">GD6, 11,20, 22–23, YN1–3, GZ1</td><td rowspan="1" colspan="1"><abbrev xmlns:xlink="http://www.w3.org/1999/xlink" xlink:title="Afrotropical region" id="ABBRID0EC4BI" xlink:type="simple">AFR</abbrev>, <abbrev xmlns:xlink="http://www.w3.org/1999/xlink" xlink:title="Antarctic region" id="ABBRID0EG4BI" xlink:type="simple">ANT</abbrev>, <abbrev xmlns:xlink="http://www.w3.org/1999/xlink" xlink:title="Australian region" id="ABBRID0EK4BI" xlink:type="simple">AUS</abbrev>, <abbrev xmlns:xlink="http://www.w3.org/1999/xlink" xlink:title="Nearctic region" id="ABBRID0EO4BI" xlink:type="simple">NEA</abbrev>, <abbrev xmlns:xlink="http://www.w3.org/1999/xlink" xlink:title="Neotropical region" id="ABBRID0ES4BI" xlink:type="simple">NEO</abbrev>, <abbrev xmlns:xlink="http://www.w3.org/1999/xlink" xlink:title="Oriental region" id="ABBRID0EW4BI" xlink:type="simple">ORI</abbrev>, <abbrev xmlns:xlink="http://www.w3.org/1999/xlink" xlink:title="Palearctic region" id="ABBRID0E14BI" xlink:type="simple">PAL</abbrev></td></tr><tr><td rowspan="1" colspan="1"><sup>*</sup><italic><tp:taxon-name><tp:taxon-name-part taxon-name-part-type="genus" reg="Macrotrachela">M.</tp:taxon-name-part> <tp:taxon-name-part taxon-name-part-type="species" reg="hewitti">hewitti</tp:taxon-name-part></tp:taxon-name></italic> (Murray, 1911)</td><td rowspan="1" colspan="1">SH1</td><td rowspan="1" colspan="1"><abbrev xmlns:xlink="http://www.w3.org/1999/xlink" xlink:title="Afrotropical region" id="ABBRID0EW5BI" xlink:type="simple">AFR</abbrev>, <abbrev xmlns:xlink="http://www.w3.org/1999/xlink" xlink:title="Palearctic region" id="ABBRID0E15BI" xlink:type="simple">PAL</abbrev>, <abbrev xmlns:xlink="http://www.w3.org/1999/xlink" xlink:title="Oriental region" id="ABBRID0E55BI" xlink:type="simple">ORI</abbrev><sup>#</sup></td></tr><tr><td rowspan="1" colspan="1"><sup>*</sup><italic><tp:taxon-name><tp:taxon-name-part taxon-name-part-type="genus" reg="Macrotrachela">M.</tp:taxon-name-part> <tp:taxon-name-part taxon-name-part-type="species" reg="inermis">inermis</tp:taxon-name-part></tp:taxon-name></italic> Donner, 1965</td><td rowspan="1" colspan="1">YN4</td><td rowspan="1" colspan="1"><abbrev xmlns:xlink="http://www.w3.org/1999/xlink" xlink:title="Palearctic region" id="ABBRID0E26BI" xlink:type="simple">PAL</abbrev>, <abbrev xmlns:xlink="http://www.w3.org/1999/xlink" xlink:title="Oriental region" id="ABBRID0E66BI" xlink:type="simple">ORI</abbrev><sup>#</sup></td></tr><tr><td rowspan="1" colspan="1"><italic><tp:taxon-name><tp:taxon-name-part taxon-name-part-type="genus" reg="Macrotrachela">M.</tp:taxon-name-part> <tp:taxon-name-part taxon-name-part-type="species" reg="insolita">insolita</tp:taxon-name-part></tp:taxon-name></italic> De Koning, 1947</td><td rowspan="1" colspan="1">GD2, HN8</td><td rowspan="1" colspan="1"><abbrev xmlns:xlink="http://www.w3.org/1999/xlink" xlink:title="Antarctic region" id="ABBRID0E1ACI" xlink:type="simple">ANT</abbrev>, <abbrev xmlns:xlink="http://www.w3.org/1999/xlink" xlink:title="Australian region" id="ABBRID0E5ACI" xlink:type="simple">AUS</abbrev>, <abbrev xmlns:xlink="http://www.w3.org/1999/xlink" xlink:title="Nearctic region" id="ABBRID0ECBCI" xlink:type="simple">NEA</abbrev>, <abbrev xmlns:xlink="http://www.w3.org/1999/xlink" xlink:title="Neotropical region" id="ABBRID0EGBCI" xlink:type="simple">NEO</abbrev>, <abbrev xmlns:xlink="http://www.w3.org/1999/xlink" xlink:title="Palearctic region" id="ABBRID0EKBCI" xlink:type="simple">PAL</abbrev>, <abbrev xmlns:xlink="http://www.w3.org/1999/xlink" xlink:title="Oriental region" id="ABBRID0EOBCI" xlink:type="simple">ORI</abbrev><sup>#</sup></td></tr><tr><td rowspan="1" colspan="1"><sup>*</sup><italic><tp:taxon-name><tp:taxon-name-part taxon-name-part-type="genus" reg="Macrotrachela">M.</tp:taxon-name-part> <tp:taxon-name-part taxon-name-part-type="species" reg="latior">latior</tp:taxon-name-part></tp:taxon-name></italic> Doner, 1951</td><td rowspan="1" colspan="1">YN7</td><td rowspan="1" colspan="1"><abbrev xmlns:xlink="http://www.w3.org/1999/xlink" xlink:title="Palearctic region" id="ABBRID0ELCCI" xlink:type="simple">PAL</abbrev>, <abbrev xmlns:xlink="http://www.w3.org/1999/xlink" xlink:title="Oriental region" id="ABBRID0EPCCI" xlink:type="simple">ORI</abbrev><sup>#</sup></td></tr><tr><td rowspan="1" colspan="1"><sup>*</sup><italic><tp:taxon-name><tp:taxon-name-part taxon-name-part-type="genus" reg="Macrotrachela">M.</tp:taxon-name-part> <tp:taxon-name-part taxon-name-part-type="species" reg="libera">libera</tp:taxon-name-part></tp:taxon-name></italic> Donner, 1949</td><td rowspan="1" colspan="1">HN4</td><td rowspan="1" colspan="1"><abbrev xmlns:xlink="http://www.w3.org/1999/xlink" xlink:title="Palearctic region" id="ABBRID0EMDCI" xlink:type="simple">PAL</abbrev>, <abbrev xmlns:xlink="http://www.w3.org/1999/xlink" xlink:title="Oriental region" id="ABBRID0EQDCI" xlink:type="simple">ORI</abbrev><sup>#</sup></td></tr><tr><td rowspan="1" colspan="1"><italic><tp:taxon-name><tp:taxon-name-part taxon-name-part-type="genus" reg="Macrotrachela">M.</tp:taxon-name-part> <tp:taxon-name-part taxon-name-part-type="species" reg="multispinosa">multispinosa</tp:taxon-name-part> <tp:taxon-name-part taxon-name-part-type="subspecies" reg="multispinosa">multispinosa</tp:taxon-name-part></tp:taxon-name></italic> Thompson, 1892</td><td rowspan="1" colspan="1">GD6</td><td rowspan="1" colspan="1"><abbrev xmlns:xlink="http://www.w3.org/1999/xlink" xlink:title="Afrotropical region" id="ABBRID0EPECI" xlink:type="simple">AFR</abbrev>, <abbrev xmlns:xlink="http://www.w3.org/1999/xlink" xlink:title="Australian region" id="ABBRID0ETECI" xlink:type="simple">AUS</abbrev>, <abbrev xmlns:xlink="http://www.w3.org/1999/xlink" xlink:title="Nearctic region" id="ABBRID0EXECI" xlink:type="simple">NEA</abbrev>, <abbrev xmlns:xlink="http://www.w3.org/1999/xlink" xlink:title="Neotropical region" id="ABBRID0E2ECI" xlink:type="simple">NEO</abbrev>, <abbrev xmlns:xlink="http://www.w3.org/1999/xlink" xlink:title="Oriental region" id="ABBRID0E6ECI" xlink:type="simple">ORI</abbrev>, <abbrev xmlns:xlink="http://www.w3.org/1999/xlink" xlink:title="Palearctic region" id="ABBRID0EDFCI" xlink:type="simple">PAL</abbrev></td></tr><tr><td rowspan="1" colspan="1"><sup>*</sup><italic><tp:taxon-name><tp:taxon-name-part taxon-name-part-type="genus" reg="Macrotrachela">M.</tp:taxon-name-part> <tp:taxon-name-part taxon-name-part-type="species" reg="multispinosa">multispinosa</tp:taxon-name-part> <tp:taxon-name-part taxon-name-part-type="subspecies" reg="brevispinosa">brevispinosa</tp:taxon-name-part></tp:taxon-name></italic> (Murray, 1908)</td><td rowspan="1" colspan="1">YN5</td><td rowspan="1" colspan="1"><abbrev xmlns:xlink="http://www.w3.org/1999/xlink" xlink:title="Afrotropical region" id="ABBRID0EDGCI" xlink:type="simple">AFR</abbrev>, <abbrev xmlns:xlink="http://www.w3.org/1999/xlink" xlink:title="Australian region" id="ABBRID0EHGCI" xlink:type="simple">AUS</abbrev>, <abbrev xmlns:xlink="http://www.w3.org/1999/xlink" xlink:title="Neotropical region" id="ABBRID0ELGCI" xlink:type="simple">NEO</abbrev>, <abbrev xmlns:xlink="http://www.w3.org/1999/xlink" xlink:title="Oriental region" id="ABBRID0EPGCI" xlink:type="simple">ORI</abbrev>, <abbrev xmlns:xlink="http://www.w3.org/1999/xlink" xlink:title="Palearctic region" id="ABBRID0ETGCI" xlink:type="simple">PAL</abbrev></td></tr><tr><td rowspan="1" colspan="1"><sup>*</sup><italic><tp:taxon-name><tp:taxon-name-part taxon-name-part-type="genus" reg="Macrotrachela">M.</tp:taxon-name-part> <tp:taxon-name-part taxon-name-part-type="species" reg="nana">nana</tp:taxon-name-part></tp:taxon-name></italic> (Bryce, 1912)</td><td rowspan="1" colspan="1">QH1</td><td rowspan="1" colspan="1"><abbrev xmlns:xlink="http://www.w3.org/1999/xlink" xlink:title="Afrotropical region" id="ABBRID0EPHCI" xlink:type="simple">AFR</abbrev>, <abbrev xmlns:xlink="http://www.w3.org/1999/xlink" xlink:title="Australian region" id="ABBRID0ETHCI" xlink:type="simple">AUS</abbrev>, <abbrev xmlns:xlink="http://www.w3.org/1999/xlink" xlink:title="Nearctic region" id="ABBRID0EXHCI" xlink:type="simple">NEA</abbrev>, <abbrev xmlns:xlink="http://www.w3.org/1999/xlink" xlink:title="Neotropical region" id="ABBRID0E2HCI" xlink:type="simple">NEO</abbrev>, <abbrev xmlns:xlink="http://www.w3.org/1999/xlink" xlink:title="Palearctic region" id="ABBRID0E6HCI" xlink:type="simple">PAL</abbrev></td></tr><tr><td rowspan="1" colspan="1"><italic><tp:taxon-name><tp:taxon-name-part taxon-name-part-type="genus" reg="Macrotrachela">M.</tp:taxon-name-part> <tp:taxon-name-part taxon-name-part-type="species" reg="plicata">plicata</tp:taxon-name-part></tp:taxon-name></italic> (Bryce, 1892)</td><td rowspan="1" colspan="1">SC2–3</td><td rowspan="1" colspan="1"><abbrev xmlns:xlink="http://www.w3.org/1999/xlink" xlink:title="Afrotropical region" id="ABBRID0EZICI" xlink:type="simple">AFR</abbrev>, <abbrev xmlns:xlink="http://www.w3.org/1999/xlink" xlink:title="Australian region" id="ABBRID0E4ICI" xlink:type="simple">AUS</abbrev>, <abbrev xmlns:xlink="http://www.w3.org/1999/xlink" xlink:title="Nearctic region" id="ABBRID0EBJCI" xlink:type="simple">NEA</abbrev>, <abbrev xmlns:xlink="http://www.w3.org/1999/xlink" xlink:title="Palearctic region" id="ABBRID0EFJCI" xlink:type="simple">PAL</abbrev>, <abbrev xmlns:xlink="http://www.w3.org/1999/xlink" xlink:title="Oriental region" id="ABBRID0EJJCI" xlink:type="simple">ORI</abbrev><sup>#</sup></td></tr><tr><td rowspan="1" colspan="1"><sup>*</sup><italic><tp:taxon-name><tp:taxon-name-part taxon-name-part-type="genus" reg="Macrotrachela">M.</tp:taxon-name-part> <tp:taxon-name-part taxon-name-part-type="species" reg="quadricornifera">quadricornifera</tp:taxon-name-part> <tp:taxon-name-part taxon-name-part-type="subspecies" reg="quadricorniferoides">quadricorniferoides</tp:taxon-name-part></tp:taxon-name></italic> De Koning, 1929</td><td rowspan="1" colspan="1">JS1, 2</td><td rowspan="1" colspan="1"><abbrev xmlns:xlink="http://www.w3.org/1999/xlink" xlink:title="Afrotropical region" id="ABBRID0EKKCI" xlink:type="simple">AFR</abbrev>, <abbrev xmlns:xlink="http://www.w3.org/1999/xlink" xlink:title="Antarctic region" id="ABBRID0EOKCI" xlink:type="simple">ANT</abbrev>, <abbrev xmlns:xlink="http://www.w3.org/1999/xlink" xlink:title="Neotropical region" id="ABBRID0ESKCI" xlink:type="simple">NEO</abbrev>, <abbrev xmlns:xlink="http://www.w3.org/1999/xlink" xlink:title="Oriental region" id="ABBRID0EWKCI" xlink:type="simple">ORI</abbrev>, <abbrev xmlns:xlink="http://www.w3.org/1999/xlink" xlink:title="Palearctic region" id="ABBRID0E1KCI" xlink:type="simple">PAL</abbrev></td></tr><tr><td rowspan="1" colspan="1"><sup>*</sup><italic><tp:taxon-name><tp:taxon-name-part taxon-name-part-type="genus" reg="Macrotrachela">M.</tp:taxon-name-part> <tp:taxon-name-part taxon-name-part-type="species" reg="quadricornifera">quadricornifera</tp:taxon-name-part> <tp:taxon-name-part taxon-name-part-type="subspecies" reg="scutellata">scutellata</tp:taxon-name-part></tp:taxon-name></italic> Schulte, 1954</td><td rowspan="1" colspan="1">GD13</td><td rowspan="1" colspan="1"><abbrev xmlns:xlink="http://www.w3.org/1999/xlink" xlink:title="Australian region" id="ABBRID0E1LCI" xlink:type="simple">AUS</abbrev>, <abbrev xmlns:xlink="http://www.w3.org/1999/xlink" xlink:title="Palearctic region" id="ABBRID0E5LCI" xlink:type="simple">PAL</abbrev>, <abbrev xmlns:xlink="http://www.w3.org/1999/xlink" xlink:title="Oriental region" id="ABBRID0ECMCI" xlink:type="simple">ORI</abbrev><sup>#</sup></td></tr><tr><td rowspan="1" colspan="1"><sup>*</sup><italic><tp:taxon-name><tp:taxon-name-part taxon-name-part-type="genus" reg="Macrotrachela">M.</tp:taxon-name-part> <tp:taxon-name-part taxon-name-part-type="species" reg="timida">timida</tp:taxon-name-part></tp:taxon-name></italic> Milne, 1916</td><td rowspan="1" colspan="1">SC1–3, YN7</td><td rowspan="1" colspan="1"><abbrev xmlns:xlink="http://www.w3.org/1999/xlink" xlink:title="Afrotropical region" id="ABBRID0E6MCI" xlink:type="simple">AFR</abbrev>, <abbrev xmlns:xlink="http://www.w3.org/1999/xlink" xlink:title="Australian region" id="ABBRID0EDNCI" xlink:type="simple">AUS</abbrev>, <abbrev xmlns:xlink="http://www.w3.org/1999/xlink" xlink:title="Palearctic region" id="ABBRID0EHNCI" xlink:type="simple">PAL</abbrev>, <abbrev xmlns:xlink="http://www.w3.org/1999/xlink" xlink:title="Oriental region" id="ABBRID0ELNCI" xlink:type="simple">ORI</abbrev><sup>#</sup></td></tr><tr><td rowspan="1" colspan="1"><sup>*</sup><italic><tp:taxon-name><tp:taxon-name-part taxon-name-part-type="genus" reg="Philodina">Philodina</tp:taxon-name-part> <tp:taxon-name-part taxon-name-part-type="species" reg="acuticornis">acuticornis</tp:taxon-name-part></tp:taxon-name></italic> Murray, 1902</td><td rowspan="1" colspan="1">GD20–21, JS1, ZJ2</td><td rowspan="1" colspan="1"><abbrev xmlns:xlink="http://www.w3.org/1999/xlink" xlink:title="Afrotropical region" id="ABBRID0EIOCI" xlink:type="simple">AFR</abbrev>, <abbrev xmlns:xlink="http://www.w3.org/1999/xlink" xlink:title="Australian region" id="ABBRID0EMOCI" xlink:type="simple">AUS</abbrev>, <abbrev xmlns:xlink="http://www.w3.org/1999/xlink" xlink:title="Nearctic region" id="ABBRID0EQOCI" xlink:type="simple">NEA</abbrev>, <abbrev xmlns:xlink="http://www.w3.org/1999/xlink" xlink:title="Neotropical region" id="ABBRID0EUOCI" xlink:type="simple">NEO</abbrev>, <abbrev xmlns:xlink="http://www.w3.org/1999/xlink" xlink:title="Palearctic region" id="ABBRID0EYOCI" xlink:type="simple">PAL</abbrev>, <abbrev xmlns:xlink="http://www.w3.org/1999/xlink" xlink:title="Oriental region" id="ABBRID0E3OCI" xlink:type="simple">ORI</abbrev><sup>#</sup></td></tr><tr><td rowspan="1" colspan="1"><sup>*</sup><tp:taxon-name><tp:taxon-name-part taxon-name-part-type="genus" reg="Philodina">P.</tp:taxon-name-part> <tp:taxon-name-part taxon-name-part-type="uncertainty-rank">cf.</tp:taxon-name-part> <tp:taxon-name-part taxon-name-part-type="species" reg="indica">indica</tp:taxon-name-part></tp:taxon-name> Murray, 1906</td><td rowspan="1" colspan="1">YN4</td><td rowspan="1" colspan="1"><abbrev xmlns:xlink="http://www.w3.org/1999/xlink" xlink:title="Nearctic region" id="ABBRID0E2PCI" xlink:type="simple">NEA</abbrev>, <abbrev xmlns:xlink="http://www.w3.org/1999/xlink" xlink:title="Palearctic region" id="ABBRID0E6PCI" xlink:type="simple">PAL</abbrev>, <abbrev xmlns:xlink="http://www.w3.org/1999/xlink" xlink:title="Oriental region" id="ABBRID0EDQCI" xlink:type="simple">ORI</abbrev><sup>#</sup></td></tr><tr><td rowspan="1" colspan="1"><sup>*</sup><tp:taxon-name><tp:taxon-name-part taxon-name-part-type="genus" reg="Philodina">P.</tp:taxon-name-part> <tp:taxon-name-part taxon-name-part-type="uncertainty-rank">cf.</tp:taxon-name-part> <tp:taxon-name-part taxon-name-part-type="species" reg="proterva">proterva</tp:taxon-name-part></tp:taxon-name> Milne, 1916</td><td rowspan="1" colspan="1">GD5, YN1, 6, ZJ2</td><td rowspan="1" colspan="1"><abbrev xmlns:xlink="http://www.w3.org/1999/xlink" xlink:title="Afrotropical region" id="ABBRID0ECRCI" xlink:type="simple">AFR</abbrev>, <abbrev xmlns:xlink="http://www.w3.org/1999/xlink" xlink:title="Australian region" id="ABBRID0EGRCI" xlink:type="simple">AUS</abbrev>, <abbrev xmlns:xlink="http://www.w3.org/1999/xlink" xlink:title="Nearctic region" id="ABBRID0EKRCI" xlink:type="simple">NEA</abbrev>, <abbrev xmlns:xlink="http://www.w3.org/1999/xlink" xlink:title="Palearctic region" id="ABBRID0EORCI" xlink:type="simple">PAL</abbrev>, <abbrev xmlns:xlink="http://www.w3.org/1999/xlink" xlink:title="Oriental region" id="ABBRID0ESRCI" xlink:type="simple">ORI</abbrev><sup>#</sup></td></tr><tr><td rowspan="1" colspan="1"><sup>*</sup><italic><tp:taxon-name><tp:taxon-name-part taxon-name-part-type="genus" reg="Philodina">P.</tp:taxon-name-part> <tp:taxon-name-part taxon-name-part-type="species" reg="childi">childi</tp:taxon-name-part></tp:taxon-name></italic> Milne, 1916</td><td rowspan="1" colspan="1">GD14, YN7</td><td rowspan="1" colspan="1"><abbrev xmlns:xlink="http://www.w3.org/1999/xlink" xlink:title="Palearctic region" id="ABBRID0EPSCI" xlink:type="simple">PAL</abbrev>, <abbrev xmlns:xlink="http://www.w3.org/1999/xlink" xlink:title="Oriental region" id="ABBRID0ETSCI" xlink:type="simple">ORI</abbrev><sup>#</sup></td></tr><tr><td rowspan="1" colspan="1"><sup>*</sup><italic><tp:taxon-name><tp:taxon-name-part taxon-name-part-type="genus" reg="Philodina">P.</tp:taxon-name-part> <tp:taxon-name-part taxon-name-part-type="species" reg="duplicalcar">duplicalcar</tp:taxon-name-part></tp:taxon-name></italic> (De Koning, 1947)</td><td rowspan="1" colspan="1">NX2</td><td rowspan="1" colspan="1">
                  <abbrev xmlns:xlink="http://www.w3.org/1999/xlink" xlink:title="Palearctic region" id="ABBRID0EQTCI" xlink:type="simple">PAL</abbrev>
                </td></tr><tr><td rowspan="1" colspan="1"><italic><tp:taxon-name><tp:taxon-name-part taxon-name-part-type="genus" reg="Philodina">P.</tp:taxon-name-part> <tp:taxon-name-part taxon-name-part-type="species" reg="megalotrocha">megalotrocha</tp:taxon-name-part></tp:taxon-name></italic> Ehrenberg, 1832</td><td rowspan="1" colspan="1">HN5–6, 9, GD9, 12</td><td rowspan="1" colspan="1"><abbrev xmlns:xlink="http://www.w3.org/1999/xlink" xlink:title="Afrotropical region" id="ABBRID0ELUCI" xlink:type="simple">AFR</abbrev>, <abbrev xmlns:xlink="http://www.w3.org/1999/xlink" xlink:title="Australian region" id="ABBRID0EPUCI" xlink:type="simple">AUS</abbrev>, <abbrev xmlns:xlink="http://www.w3.org/1999/xlink" xlink:title="Nearctic region" id="ABBRID0ETUCI" xlink:type="simple">NEA</abbrev>, <abbrev xmlns:xlink="http://www.w3.org/1999/xlink" xlink:title="Neotropical region" id="ABBRID0EXUCI" xlink:type="simple">NEO</abbrev>, <abbrev xmlns:xlink="http://www.w3.org/1999/xlink" xlink:title="Oriental region" id="ABBRID0E2UCI" xlink:type="simple">ORI</abbrev>, <abbrev xmlns:xlink="http://www.w3.org/1999/xlink" xlink:title="Palearctic region" id="ABBRID0E6UCI" xlink:type="simple">PAL</abbrev></td></tr><tr><td rowspan="1" colspan="1"><sup>*</sup><tp:taxon-name><tp:taxon-name-part taxon-name-part-type="genus" reg="Philodina">P.</tp:taxon-name-part> <tp:taxon-name-part taxon-name-part-type="uncertainty-rank">cf.</tp:taxon-name-part> <tp:taxon-name-part taxon-name-part-type="species" reg="parvicalcar">parvicalcar</tp:taxon-name-part></tp:taxon-name> De Koning, 1947</td><td rowspan="1" colspan="1">SH2, GD25</td><td rowspan="1" colspan="1"><abbrev xmlns:xlink="http://www.w3.org/1999/xlink" xlink:title="Palearctic region" id="ABBRID0E4VCI" xlink:type="simple">PAL</abbrev>, <abbrev xmlns:xlink="http://www.w3.org/1999/xlink" xlink:title="Oriental region" id="ABBRID0EBWCI" xlink:type="simple">ORI</abbrev><sup>#</sup></td></tr><tr><td rowspan="1" colspan="1"><sup>*</sup><italic><tp:taxon-name><tp:taxon-name-part taxon-name-part-type="genus" reg="Philodina">P.</tp:taxon-name-part> <tp:taxon-name-part taxon-name-part-type="species" reg="plena">plena</tp:taxon-name-part></tp:taxon-name></italic> (Bryce, 1894)</td><td rowspan="1" colspan="1">QH1, YN7</td><td rowspan="1" colspan="1"><abbrev xmlns:xlink="http://www.w3.org/1999/xlink" xlink:title="Afrotropical region" id="ABBRID0E5WCI" xlink:type="simple">AFR</abbrev>, <abbrev xmlns:xlink="http://www.w3.org/1999/xlink" xlink:title="Antarctic region" id="ABBRID0ECXCI" xlink:type="simple">ANT</abbrev>, <abbrev xmlns:xlink="http://www.w3.org/1999/xlink" xlink:title="Australian region" id="ABBRID0EGXCI" xlink:type="simple">AUS</abbrev>, <abbrev xmlns:xlink="http://www.w3.org/1999/xlink" xlink:title="Nearctic region" id="ABBRID0EKXCI" xlink:type="simple">NEA</abbrev>, <abbrev xmlns:xlink="http://www.w3.org/1999/xlink" xlink:title="Neotropical region" id="ABBRID0EOXCI" xlink:type="simple">NEO</abbrev>, <abbrev xmlns:xlink="http://www.w3.org/1999/xlink" xlink:title="Palearctic region" id="ABBRID0ESXCI" xlink:type="simple">PAL</abbrev>, <abbrev xmlns:xlink="http://www.w3.org/1999/xlink" xlink:title="Oriental region" id="ABBRID0EWXCI" xlink:type="simple">ORI</abbrev><sup>#</sup></td></tr><tr><td rowspan="1" colspan="1"><sup>*</sup><italic><tp:taxon-name><tp:taxon-name-part taxon-name-part-type="genus" reg="Philodina">P.</tp:taxon-name-part> <tp:taxon-name-part taxon-name-part-type="species" reg="rapida">rapida</tp:taxon-name-part></tp:taxon-name></italic> Milne, 1916</td><td rowspan="1" colspan="1">YN7</td><td rowspan="1" colspan="1"><abbrev xmlns:xlink="http://www.w3.org/1999/xlink" xlink:title="Afrotropical region" id="ABBRID0ETYCI" xlink:type="simple">AFR</abbrev>, <abbrev xmlns:xlink="http://www.w3.org/1999/xlink" xlink:title="Neotropical region" id="ABBRID0EXYCI" xlink:type="simple">NEO</abbrev>, <abbrev xmlns:xlink="http://www.w3.org/1999/xlink" xlink:title="Palearctic region" id="ABBRID0E2YCI" xlink:type="simple">PAL</abbrev>, <abbrev xmlns:xlink="http://www.w3.org/1999/xlink" xlink:title="Oriental region" id="ABBRID0E6YCI" xlink:type="simple">ORI</abbrev><sup>#</sup></td></tr><tr><td rowspan="1" colspan="1"><italic><tp:taxon-name><tp:taxon-name-part taxon-name-part-type="genus" reg="Philodina">P.</tp:taxon-name-part> <tp:taxon-name-part taxon-name-part-type="species" reg="roseola">roseola</tp:taxon-name-part></tp:taxon-name></italic> Ehrenberg, 1832</td><td rowspan="1" colspan="1">GD19</td><td rowspan="1" colspan="1"><abbrev xmlns:xlink="http://www.w3.org/1999/xlink" xlink:title="Afrotropical region" id="ABBRID0E1ZCI" xlink:type="simple">AFR</abbrev>, <abbrev xmlns:xlink="http://www.w3.org/1999/xlink" xlink:title="Australian region" id="ABBRID0E5ZCI" xlink:type="simple">AUS</abbrev>, <abbrev xmlns:xlink="http://www.w3.org/1999/xlink" xlink:title="Nearctic region" id="ABBRID0EC1CI" xlink:type="simple">NEA</abbrev>, <abbrev xmlns:xlink="http://www.w3.org/1999/xlink" xlink:title="Neotropical region" id="ABBRID0EG1CI" xlink:type="simple">NEO</abbrev>, <abbrev xmlns:xlink="http://www.w3.org/1999/xlink" xlink:title="Palearctic region" id="ABBRID0EK1CI" xlink:type="simple">PAL</abbrev>, <abbrev xmlns:xlink="http://www.w3.org/1999/xlink" xlink:title="Oriental region" id="ABBRID0EO1CI" xlink:type="simple">ORI</abbrev><sup>#</sup></td></tr><tr><td rowspan="1" colspan="1"><sup>*</sup><italic><tp:taxon-name><tp:taxon-name-part taxon-name-part-type="genus" reg="Philodina">P.</tp:taxon-name-part> <tp:taxon-name-part taxon-name-part-type="species" reg="rugosa">rugosa</tp:taxon-name-part></tp:taxon-name></italic> Bryce, 1903</td><td rowspan="1" colspan="1">GD20–21</td><td rowspan="1" colspan="1"><abbrev xmlns:xlink="http://www.w3.org/1999/xlink" xlink:title="Afrotropical region" id="ABBRID0EL2CI" xlink:type="simple">AFR</abbrev>, <abbrev xmlns:xlink="http://www.w3.org/1999/xlink" xlink:title="Australian region" id="ABBRID0EP2CI" xlink:type="simple">AUS</abbrev>, <abbrev xmlns:xlink="http://www.w3.org/1999/xlink" xlink:title="Nearctic region" id="ABBRID0ET2CI" xlink:type="simple">NEA</abbrev>, <abbrev xmlns:xlink="http://www.w3.org/1999/xlink" xlink:title="Neotropical region" id="ABBRID0EX2CI" xlink:type="simple">NEO</abbrev>, <abbrev xmlns:xlink="http://www.w3.org/1999/xlink" xlink:title="Palearctic region" id="ABBRID0E22CI" xlink:type="simple">PAL</abbrev>, <abbrev xmlns:xlink="http://www.w3.org/1999/xlink" xlink:title="Oriental region" id="ABBRID0E62CI" xlink:type="simple">ORI</abbrev><sup>#</sup></td></tr><tr><td rowspan="1" colspan="1"><sup>*</sup><italic><tp:taxon-name><tp:taxon-name-part taxon-name-part-type="genus" reg="Philodina">P.</tp:taxon-name-part> <tp:taxon-name-part taxon-name-part-type="species" reg="tenuicalcar">tenuicalcar</tp:taxon-name-part></tp:taxon-name></italic> De Koning, 1947</td><td rowspan="1" colspan="1">NX1</td><td rowspan="1" colspan="1">
                  <abbrev xmlns:xlink="http://www.w3.org/1999/xlink" xlink:title="Palearctic region" id="ABBRID0E33CI" xlink:type="simple">PAL</abbrev>
                </td></tr><tr><td rowspan="1" colspan="1"><sup>*</sup><italic><tp:taxon-name><tp:taxon-name-part taxon-name-part-type="genus" reg="Philodina">P.</tp:taxon-name-part> <tp:taxon-name-part taxon-name-part-type="species" reg="tranquilla">tranquilla</tp:taxon-name-part></tp:taxon-name></italic> Wulfert, 1942</td><td rowspan="1" colspan="1">HN2, GS1</td><td rowspan="1" colspan="1"><abbrev xmlns:xlink="http://www.w3.org/1999/xlink" xlink:title="Australian region" id="ABBRID0EZ4CI" xlink:type="simple">AUS</abbrev>, <abbrev xmlns:xlink="http://www.w3.org/1999/xlink" xlink:title="Palearctic region" id="ABBRID0E44CI" xlink:type="simple">PAL</abbrev>, <abbrev xmlns:xlink="http://www.w3.org/1999/xlink" xlink:title="Oriental region" id="ABBRID0EB5CI" xlink:type="simple">ORI</abbrev><sup>#</sup></td></tr><tr><td rowspan="1" colspan="1"><italic><tp:taxon-name><tp:taxon-name-part taxon-name-part-type="genus" reg="Philodina">P.</tp:taxon-name-part> <tp:taxon-name-part taxon-name-part-type="species" reg="vorax">vorax</tp:taxon-name-part></tp:taxon-name></italic> (Janson, 1893)</td><td rowspan="1" colspan="1">HN2</td><td rowspan="1" colspan="1"><abbrev xmlns:xlink="http://www.w3.org/1999/xlink" xlink:title="Afrotropical region" id="ABBRID0E35CI" xlink:type="simple">AFR</abbrev>, <abbrev xmlns:xlink="http://www.w3.org/1999/xlink" xlink:title="Australian region" id="ABBRID0EA6CI" xlink:type="simple">AUS</abbrev>, <abbrev xmlns:xlink="http://www.w3.org/1999/xlink" xlink:title="Nearctic region" id="ABBRID0EE6CI" xlink:type="simple">NEA</abbrev>, <abbrev xmlns:xlink="http://www.w3.org/1999/xlink" xlink:title="Neotropical region" id="ABBRID0EI6CI" xlink:type="simple">NEO</abbrev>, <abbrev xmlns:xlink="http://www.w3.org/1999/xlink" xlink:title="Oriental region" id="ABBRID0EM6CI" xlink:type="simple">ORI</abbrev>, <abbrev xmlns:xlink="http://www.w3.org/1999/xlink" xlink:title="Palearctic region" id="ABBRID0EQ6CI" xlink:type="simple">PAL</abbrev></td></tr><tr><td rowspan="1" colspan="1"><sup>*</sup><italic><tp:taxon-name><tp:taxon-name-part taxon-name-part-type="genus" reg="Pleuretra">Pleuretra</tp:taxon-name-part> <tp:taxon-name-part taxon-name-part-type="species" reg="africana">africana</tp:taxon-name-part></tp:taxon-name></italic> Murray, 1911</td><td rowspan="1" colspan="1">YN2, 6</td><td rowspan="1" colspan="1"><abbrev xmlns:xlink="http://www.w3.org/1999/xlink" xlink:title="Afrotropical region" id="ABBRID0EMADI" xlink:type="simple">AFR</abbrev>, <abbrev xmlns:xlink="http://www.w3.org/1999/xlink" xlink:title="Neotropical region" id="ABBRID0EQADI" xlink:type="simple">NEO</abbrev>, <abbrev xmlns:xlink="http://www.w3.org/1999/xlink" xlink:title="Oriental region" id="ABBRID0EUADI" xlink:type="simple">ORI</abbrev><sup>#</sup></td></tr><tr><td rowspan="1" colspan="1"><sup>*</sup><italic><tp:taxon-name><tp:taxon-name-part taxon-name-part-type="genus" reg="Philodina">P.</tp:taxon-name-part> <tp:taxon-name-part taxon-name-part-type="species" reg="brycei">brycei</tp:taxon-name-part></tp:taxon-name></italic> (Weber, 1898)</td><td rowspan="1" colspan="1">GD15, 23</td><td rowspan="1" colspan="1"><abbrev xmlns:xlink="http://www.w3.org/1999/xlink" xlink:title="Afrotropical region" id="ABBRID0ERBDI" xlink:type="simple">AFR</abbrev>, <abbrev xmlns:xlink="http://www.w3.org/1999/xlink" xlink:title="Australian region" id="ABBRID0EVBDI" xlink:type="simple">AUS</abbrev>, <abbrev xmlns:xlink="http://www.w3.org/1999/xlink" xlink:title="Nearctic region" id="ABBRID0EZBDI" xlink:type="simple">NEA</abbrev>, <abbrev xmlns:xlink="http://www.w3.org/1999/xlink" xlink:title="Neotropical region" id="ABBRID0E4BDI" xlink:type="simple">NEO</abbrev>, <abbrev xmlns:xlink="http://www.w3.org/1999/xlink" xlink:title="Palearctic region" id="ABBRID0EBCDI" xlink:type="simple">PAL</abbrev>, <abbrev xmlns:xlink="http://www.w3.org/1999/xlink" xlink:title="Oriental region" id="ABBRID0EFCDI" xlink:type="simple">ORI</abbrev><sup>#</sup></td></tr><tr><td rowspan="1" colspan="1"><italic><tp:taxon-name><tp:taxon-name-part taxon-name-part-type="genus" reg="Rotaria">Rotaria</tp:taxon-name-part> <tp:taxon-name-part taxon-name-part-type="species" reg="citrina">citrina</tp:taxon-name-part></tp:taxon-name></italic> (Ehrenberg, 1838)</td><td rowspan="1" colspan="1">GD16</td><td rowspan="1" colspan="1"><abbrev xmlns:xlink="http://www.w3.org/1999/xlink" xlink:title="Afrotropical region" id="ABBRID0EADDI" xlink:type="simple">AFR</abbrev>, <abbrev xmlns:xlink="http://www.w3.org/1999/xlink" xlink:title="Australian region" id="ABBRID0EEDDI" xlink:type="simple">AUS</abbrev>, <abbrev xmlns:xlink="http://www.w3.org/1999/xlink" xlink:title="Nearctic region" id="ABBRID0EIDDI" xlink:type="simple">NEA</abbrev>, <abbrev xmlns:xlink="http://www.w3.org/1999/xlink" xlink:title="Palearctic region" id="ABBRID0EMDDI" xlink:type="simple">PAL</abbrev>, <abbrev xmlns:xlink="http://www.w3.org/1999/xlink" xlink:title="Oriental region" id="ABBRID0EQDDI" xlink:type="simple">ORI</abbrev><sup>#</sup></td></tr><tr><td rowspan="1" colspan="1"><sup>*</sup><italic><tp:taxon-name><tp:taxon-name-part taxon-name-part-type="genus" reg="Rotaria">R.</tp:taxon-name-part> <tp:taxon-name-part taxon-name-part-type="species" reg="laticeps">laticeps</tp:taxon-name-part></tp:taxon-name></italic> Wulfert, 1942</td><td rowspan="1" colspan="1">GD15, 24</td><td rowspan="1" colspan="1"><abbrev xmlns:xlink="http://www.w3.org/1999/xlink" xlink:title="Australian region" id="ABBRID0ENEDI" xlink:type="simple">AUS</abbrev>, <abbrev xmlns:xlink="http://www.w3.org/1999/xlink" xlink:title="Palearctic region" id="ABBRID0EREDI" xlink:type="simple">PAL</abbrev>, <abbrev xmlns:xlink="http://www.w3.org/1999/xlink" xlink:title="Oriental region" id="ABBRID0EVEDI" xlink:type="simple">ORI</abbrev><sup>#</sup></td></tr><tr><td rowspan="1" colspan="1"><italic><tp:taxon-name><tp:taxon-name-part taxon-name-part-type="genus" reg="Rotaria">R.</tp:taxon-name-part> <tp:taxon-name-part taxon-name-part-type="species" reg="neptunia">neptunia</tp:taxon-name-part></tp:taxon-name></italic> Ehrenberg, 1830</td><td rowspan="1" colspan="1">GD16–17</td><td rowspan="1" colspan="1"><abbrev xmlns:xlink="http://www.w3.org/1999/xlink" xlink:title="Afrotropical region" id="ABBRID0EQFDI" xlink:type="simple">AFR</abbrev>, <abbrev xmlns:xlink="http://www.w3.org/1999/xlink" xlink:title="Australian region" id="ABBRID0EUFDI" xlink:type="simple">AUS</abbrev>, <abbrev xmlns:xlink="http://www.w3.org/1999/xlink" xlink:title="Nearctic region" id="ABBRID0EYFDI" xlink:type="simple">NEA</abbrev>, <abbrev xmlns:xlink="http://www.w3.org/1999/xlink" xlink:title="Neotropical region" id="ABBRID0E3FDI" xlink:type="simple">NEO</abbrev>, <abbrev xmlns:xlink="http://www.w3.org/1999/xlink" xlink:title="Oriental region" id="ABBRID0EAGDI" xlink:type="simple">ORI</abbrev>, <abbrev xmlns:xlink="http://www.w3.org/1999/xlink" xlink:title="Palearctic region" id="ABBRID0EEGDI" xlink:type="simple">PAL</abbrev></td></tr><tr><td rowspan="1" colspan="1"><sup>*</sup><italic><tp:taxon-name><tp:taxon-name-part taxon-name-part-type="genus" reg="Rotaria">R.</tp:taxon-name-part> <tp:taxon-name-part taxon-name-part-type="species" reg="neptunoida">neptunoida</tp:taxon-name-part></tp:taxon-name></italic> Harring, 1913</td><td rowspan="1" colspan="1">GD16–17, 19</td><td rowspan="1" colspan="1"><abbrev xmlns:xlink="http://www.w3.org/1999/xlink" xlink:title="Afrotropical region" id="ABBRID0EAHDI" xlink:type="simple">AFR</abbrev>, <abbrev xmlns:xlink="http://www.w3.org/1999/xlink" xlink:title="Australian region" id="ABBRID0EEHDI" xlink:type="simple">AUS</abbrev>, <abbrev xmlns:xlink="http://www.w3.org/1999/xlink" xlink:title="Nearctic region" id="ABBRID0EIHDI" xlink:type="simple">NEA</abbrev>, <abbrev xmlns:xlink="http://www.w3.org/1999/xlink" xlink:title="Oriental region" id="ABBRID0EMHDI" xlink:type="simple">ORI</abbrev>, <abbrev xmlns:xlink="http://www.w3.org/1999/xlink" xlink:title="Palearctic region" id="ABBRID0EQHDI" xlink:type="simple">PAL</abbrev></td></tr><tr><td rowspan="1" colspan="1"><italic><tp:taxon-name><tp:taxon-name-part taxon-name-part-type="genus" reg="Rotaria">R.</tp:taxon-name-part> <tp:taxon-name-part taxon-name-part-type="species" reg="rotatoria">rotatoria</tp:taxon-name-part></tp:taxon-name></italic> (Pallas, 1766)</td><td rowspan="1" colspan="1">HN5, GD8, 18, SH1, 3</td><td rowspan="1" colspan="1"><abbrev xmlns:xlink="http://www.w3.org/1999/xlink" xlink:title="Afrotropical region" id="ABBRID0EKIDI" xlink:type="simple">AFR</abbrev>, <abbrev xmlns:xlink="http://www.w3.org/1999/xlink" xlink:title="Australian region" id="ABBRID0EOIDI" xlink:type="simple">AUS</abbrev>, <abbrev xmlns:xlink="http://www.w3.org/1999/xlink" xlink:title="Nearctic region" id="ABBRID0ESIDI" xlink:type="simple">NEA</abbrev>, <abbrev xmlns:xlink="http://www.w3.org/1999/xlink" xlink:title="Neotropical region" id="ABBRID0EWIDI" xlink:type="simple">NEO</abbrev>, <abbrev xmlns:xlink="http://www.w3.org/1999/xlink" xlink:title="Oriental region" id="ABBRID0E1IDI" xlink:type="simple">ORI</abbrev>, <abbrev xmlns:xlink="http://www.w3.org/1999/xlink" xlink:title="Palearctic region" id="ABBRID0E5IDI" xlink:type="simple">PAL</abbrev></td></tr><tr><td rowspan="1" colspan="1"><italic><tp:taxon-name><tp:taxon-name-part taxon-name-part-type="genus" reg="Rotaria">R.</tp:taxon-name-part> <tp:taxon-name-part taxon-name-part-type="species" reg="sordida">sordida</tp:taxon-name-part></tp:taxon-name></italic> (Western, 1893)</td><td rowspan="1" colspan="1">HN2, 8, YN2–3, GD13–14,26, JS1</td><td rowspan="1" colspan="1"><abbrev xmlns:xlink="http://www.w3.org/1999/xlink" xlink:title="Afrotropical region" id="ABBRID0EYJDI" xlink:type="simple">AFR</abbrev>, <abbrev xmlns:xlink="http://www.w3.org/1999/xlink" xlink:title="Australian region" id="ABBRID0E3JDI" xlink:type="simple">AUS</abbrev>, <abbrev xmlns:xlink="http://www.w3.org/1999/xlink" xlink:title="Nearctic region" id="ABBRID0EAKDI" xlink:type="simple">NEA</abbrev>, <abbrev xmlns:xlink="http://www.w3.org/1999/xlink" xlink:title="Neotropical region" id="ABBRID0EEKDI" xlink:type="simple">NEO</abbrev>, <abbrev xmlns:xlink="http://www.w3.org/1999/xlink" xlink:title="Oriental region" id="ABBRID0EIKDI" xlink:type="simple">ORI</abbrev>, <abbrev xmlns:xlink="http://www.w3.org/1999/xlink" xlink:title="Palearctic region" id="ABBRID0EMKDI" xlink:type="simple">PAL</abbrev></td></tr><tr><td rowspan="1" colspan="1"><italic><tp:taxon-name><tp:taxon-name-part taxon-name-part-type="genus" reg="Rotaria">R.</tp:taxon-name-part> <tp:taxon-name-part taxon-name-part-type="species" reg="tardigrada">tardigrada</tp:taxon-name-part></tp:taxon-name></italic> (Ehrenberg, 1830)</td><td rowspan="1" colspan="1">HN9</td><td rowspan="1" colspan="1"><abbrev xmlns:xlink="http://www.w3.org/1999/xlink" xlink:title="Afrotropical region" id="ABBRID0EGLDI" xlink:type="simple">AFR</abbrev>, <abbrev xmlns:xlink="http://www.w3.org/1999/xlink" xlink:title="Australian region" id="ABBRID0EKLDI" xlink:type="simple">AUS</abbrev>, <abbrev xmlns:xlink="http://www.w3.org/1999/xlink" xlink:title="Nearctic region" id="ABBRID0EOLDI" xlink:type="simple">NEA</abbrev>, <abbrev xmlns:xlink="http://www.w3.org/1999/xlink" xlink:title="Neotropical region" id="ABBRID0ESLDI" xlink:type="simple">NEO</abbrev>, <abbrev xmlns:xlink="http://www.w3.org/1999/xlink" xlink:title="Oriental region" id="ABBRID0EWLDI" xlink:type="simple">ORI</abbrev>, <abbrev xmlns:xlink="http://www.w3.org/1999/xlink" xlink:title="Palearctic region" id="ABBRID0E1LDI" xlink:type="simple">PAL</abbrev></td></tr><tr><td rowspan="1" colspan="1"><italic><tp:taxon-name><tp:taxon-name-part taxon-name-part-type="genus" reg="Rotaria">R.</tp:taxon-name-part> <tp:taxon-name-part taxon-name-part-type="species" reg="tridens">tridens</tp:taxon-name-part></tp:taxon-name></italic> (Montet, 1915)</td><td rowspan="1" colspan="1">HN6, 9, GD9, 12</td><td rowspan="1" colspan="1"><abbrev xmlns:xlink="http://www.w3.org/1999/xlink" xlink:title="Australian region" id="ABBRID0EUMDI" xlink:type="simple">AUS</abbrev>, <abbrev xmlns:xlink="http://www.w3.org/1999/xlink" xlink:title="Nearctic region" id="ABBRID0EYMDI" xlink:type="simple">NEA</abbrev>, <abbrev xmlns:xlink="http://www.w3.org/1999/xlink" xlink:title="Neotropical region" id="ABBRID0E3MDI" xlink:type="simple">NEO</abbrev>, PA<sup>L</sup>, <abbrev xmlns:xlink="http://www.w3.org/1999/xlink" xlink:title="Oriental region" id="ABBRID0ECNDI" xlink:type="simple">ORI</abbrev>#</td></tr></tbody></table><table-wrap-foot><fn><p>*: Taxa new for China, #: new for <abbrev xmlns:xlink="http://www.w3.org/1999/xlink" xlink:title="Oriental region" id="ABBRID0EKNDI" xlink:type="simple">ORI</abbrev>. Abbreviations: <abbrev xmlns:xlink="http://www.w3.org/1999/xlink" xlink:title="Afrotropical region" id="ABBRID0EONDI" xlink:type="simple">AFR</abbrev>: Afrotropical region; <abbrev xmlns:xlink="http://www.w3.org/1999/xlink" xlink:title="Antarctic region" id="ABBRID0ESNDI" xlink:type="simple">ANT</abbrev>: Antarctic region; <abbrev xmlns:xlink="http://www.w3.org/1999/xlink" xlink:title="Australian region" id="ABBRID0EWNDI" xlink:type="simple">AUS</abbrev>: Australian region; <abbrev xmlns:xlink="http://www.w3.org/1999/xlink" xlink:title="Nearctic region" id="ABBRID0E1NDI" xlink:type="simple">NEA</abbrev>: Nearctic region; <abbrev xmlns:xlink="http://www.w3.org/1999/xlink" xlink:title="Neotropical region" id="ABBRID0E5NDI" xlink:type="simple">NEO</abbrev>: Neotropical region; <abbrev xmlns:xlink="http://www.w3.org/1999/xlink" xlink:title="Oriental region" id="ABBRID0ECODI" xlink:type="simple">ORI</abbrev>: Oriental region; <abbrev xmlns:xlink="http://www.w3.org/1999/xlink" xlink:title="Pacific region" id="ABBRID0EGODI" xlink:type="simple">PAC</abbrev>: Pacific region; <abbrev xmlns:xlink="http://www.w3.org/1999/xlink" xlink:title="Palearctic region" id="ABBRID0EKODI" xlink:type="simple">PAL</abbrev>: Palearctic region. ‘cf.’ is retained for those taxa which have some differences from the nominate morphospecies, requiring further study. Locality codes see Table <xref ref-type="table" rid="T2">2</xref> for sampling information.</p></fn></table-wrap-foot></table-wrap><table-wrap id="T2" position="float" orientation="portrait"><label>Table 2.</label><caption><p>Sampling locality information of this survey.</p></caption><table id="TID0EYUAI" rules="all"><tbody><tr><th rowspan="1" colspan="1">Locality codes</th><th rowspan="1" colspan="1">Locality</th><th rowspan="1" colspan="1">Sampling date</th><th rowspan="1" colspan="1">Habitat</th><th rowspan="1" colspan="1">GPS coordinates</th><th rowspan="1" colspan="1">Elevation (m)</th></tr><tr><td rowspan="1" colspan="1">GD1</td><td rowspan="1" colspan="1">Chaozhou</td><td rowspan="1" colspan="1">18.08.2017</td><td rowspan="1" colspan="1">Moss on concrete</td><td rowspan="1" colspan="1">
                  <named-content xmlns:xlink="http://www.w3.org/1999/xlink" content-type="dwc:verbatimCoordinates" xlink:type="simple">
                    <named-content content-type="geo-json" specific-use="{&#34;type&#34;:&#34;Point&#34;,&#34;coordinates&#34;:[116.636706,23.970869]}" id="NCID0EN5AG" xlink:type="simple">23°58'15.13"N, 116°38'12.14"E</named-content>
                  </named-content>
                </td><td rowspan="1" colspan="1">1136</td></tr><tr><td rowspan="1" colspan="1">GD2</td><td rowspan="1" colspan="1">Chaozhou</td><td rowspan="1" colspan="1">18.08.2017</td><td rowspan="1" colspan="1">Moss on bark</td><td rowspan="1" colspan="1">
                  <named-content xmlns:xlink="http://www.w3.org/1999/xlink" content-type="dwc:verbatimCoordinates" xlink:type="simple">
                    <named-content content-type="geo-json" specific-use="{&#34;type&#34;:&#34;Point&#34;,&#34;coordinates&#34;:[116.636689,23.970814]}" id="NCID0EJ6AG" xlink:type="simple">23°58'14.93"N, 116°38'12.08E</named-content>
                  </named-content>
                </td><td rowspan="1" colspan="1">1139</td></tr><tr><td rowspan="1" colspan="1">GD3</td><td rowspan="1" colspan="1">Chaozhou</td><td rowspan="1" colspan="1">18.08.2017</td><td rowspan="1" colspan="1">Moss on rock</td><td rowspan="1" colspan="1">
                  <named-content xmlns:xlink="http://www.w3.org/1999/xlink" content-type="dwc:verbatimCoordinates" xlink:type="simple">
                    <named-content content-type="geo-json" specific-use="{&#34;type&#34;:&#34;Point&#34;,&#34;coordinates&#34;:[116.636697,23.970831]}" id="NCID0EFABG" xlink:type="simple">23°58'14.99"N, 116°38'12.11"E</named-content>
                  </named-content>
                </td><td rowspan="1" colspan="1">1138</td></tr><tr><td rowspan="1" colspan="1">GD4</td><td rowspan="1" colspan="1">Chaozhou</td><td rowspan="1" colspan="1">18.08.2017</td><td rowspan="1" colspan="1">Moss on soil</td><td rowspan="1" colspan="1">
                  <named-content xmlns:xlink="http://www.w3.org/1999/xlink" content-type="dwc:verbatimCoordinates" xlink:type="simple">
                    <named-content content-type="geo-json" specific-use="{&#34;type&#34;:&#34;Point&#34;,&#34;coordinates&#34;:[116.636692,23.970839]}" id="NCID0EBBBG" xlink:type="simple">23°58'15.02"N, 116°38'12.09"E</named-content>
                  </named-content>
                </td><td rowspan="1" colspan="1">1138</td></tr><tr><td rowspan="1" colspan="1">GD5</td><td rowspan="1" colspan="1">Chaozhou</td><td rowspan="1" colspan="1">18.08.2017</td><td rowspan="1" colspan="1">Moss on rock</td><td rowspan="1" colspan="1">
                  <named-content xmlns:xlink="http://www.w3.org/1999/xlink" content-type="dwc:verbatimCoordinates" xlink:type="simple">
                    <named-content content-type="geo-json" specific-use="{&#34;type&#34;:&#34;Point&#34;,&#34;coordinates&#34;:[116.616622,23.933158]}" id="NCID0E4BBG" xlink:type="simple">23°55'59.37"N, 116°36'59.84"E</named-content>
                  </named-content>
                </td><td rowspan="1" colspan="1">436</td></tr><tr><td rowspan="1" colspan="1">GD6</td><td rowspan="1" colspan="1">Guangzhou</td><td rowspan="1" colspan="1">05.11.2017</td><td rowspan="1" colspan="1">Dry moss on bark</td><td rowspan="1" colspan="1">
                  <named-content xmlns:xlink="http://www.w3.org/1999/xlink" content-type="dwc:verbatimCoordinates" xlink:type="simple">
                    <named-content content-type="geo-json" specific-use="{&#34;type&#34;:&#34;Point&#34;,&#34;coordinates&#34;:[113.239222,23.109753]}" id="NCID0EZCBG" xlink:type="simple">23°06'35.11"N, 113°14'21.20"E</named-content>
                  </named-content>
                </td><td rowspan="1" colspan="1">10</td></tr><tr><td rowspan="1" colspan="1">GD7</td><td rowspan="1" colspan="1">Guangzhou</td><td rowspan="1" colspan="1">20.09.2017</td><td rowspan="1" colspan="1">Lotus pond</td><td rowspan="1" colspan="1">
                  <named-content xmlns:xlink="http://www.w3.org/1999/xlink" content-type="dwc:verbatimCoordinates" xlink:type="simple">
                    <named-content content-type="geo-json" specific-use="{&#34;type&#34;:&#34;Point&#34;,&#34;coordinates&#34;:[113.344289,23.131889]}" id="NCID0EVDBG" xlink:type="simple">23°07'54.80"N, 113°20'39.44"E</named-content>
                  </named-content>
                </td><td rowspan="1" colspan="1">16</td></tr><tr><td rowspan="1" colspan="1">GD8</td><td rowspan="1" colspan="1">Guangzhou</td><td rowspan="1" colspan="1">05.11.2017</td><td rowspan="1" colspan="1">Lotus pond</td><td rowspan="1" colspan="1">
                  <named-content xmlns:xlink="http://www.w3.org/1999/xlink" content-type="dwc:verbatimCoordinates" xlink:type="simple">
                    <named-content content-type="geo-json" specific-use="{&#34;type&#34;:&#34;Point&#34;,&#34;coordinates&#34;:[113.344289,23.131889]}" id="NCID0EREBG" xlink:type="simple">23°07'54.80"N, 113°20'39.44"E</named-content>
                  </named-content>
                </td><td rowspan="1" colspan="1">16</td></tr><tr><td rowspan="1" colspan="1">GD9</td><td rowspan="1" colspan="1">Guangzhou</td><td rowspan="1" colspan="1">25.10.2018</td><td rowspan="1" colspan="1">Lotus pond</td><td rowspan="1" colspan="1">
                  <named-content xmlns:xlink="http://www.w3.org/1999/xlink" content-type="dwc:verbatimCoordinates" xlink:type="simple">
                    <named-content content-type="geo-json" specific-use="{&#34;type&#34;:&#34;Point&#34;,&#34;coordinates&#34;:[113.344289,23.131889]}" id="NCID0ENFBG" xlink:type="simple">23°07'54.80"N, 113°20'39.44"E</named-content>
                  </named-content>
                </td><td rowspan="1" colspan="1">16</td></tr><tr><td rowspan="1" colspan="1">GD10</td><td rowspan="1" colspan="1">Guangzhou</td><td rowspan="1" colspan="1">11.06.2018</td><td rowspan="1" colspan="1">Moss on concrete</td><td rowspan="1" colspan="1">
                  <named-content xmlns:xlink="http://www.w3.org/1999/xlink" content-type="dwc:verbatimCoordinates" xlink:type="simple">
                    <named-content content-type="geo-json" specific-use="{&#34;type&#34;:&#34;Point&#34;,&#34;coordinates&#34;:[113.344114,23.133692]}" id="NCID0EJGBG" xlink:type="simple">23°08'1.29"N, 113°20'38.81"E</named-content>
                  </named-content>
                </td><td rowspan="1" colspan="1">15</td></tr><tr><td rowspan="1" colspan="1">GD11</td><td rowspan="1" colspan="1">Guangzhou</td><td rowspan="1" colspan="1">11.06.2018</td><td rowspan="1" colspan="1">Soil</td><td rowspan="1" colspan="1">
                  <named-content xmlns:xlink="http://www.w3.org/1999/xlink" content-type="dwc:verbatimCoordinates" xlink:type="simple">
                    <named-content content-type="geo-json" specific-use="{&#34;type&#34;:&#34;Point&#34;,&#34;coordinates&#34;:[113.343736,23.131081]}" id="NCID0EFHBG" xlink:type="simple">23°07'51.89"N, 113°20'37.45"E</named-content>
                  </named-content>
                </td><td rowspan="1" colspan="1">18</td></tr><tr><td rowspan="1" colspan="1">GD12</td><td rowspan="1" colspan="1">Haiou island</td><td rowspan="1" colspan="1">28.10.2017</td><td rowspan="1" colspan="1">Water hyacinth root in brackish water</td><td rowspan="1" colspan="1">
                  <named-content xmlns:xlink="http://www.w3.org/1999/xlink" content-type="dwc:verbatimCoordinates" xlink:type="simple">
                    <named-content content-type="geo-json" specific-use="{&#34;type&#34;:&#34;Point&#34;,&#34;coordinates&#34;:[113.511375,22.973156]}" id="NCID0EBIBG" xlink:type="simple">22°58'23.36"N, 113°30'40.95"E</named-content>
                  </named-content>
                </td><td rowspan="1" colspan="1">4</td></tr><tr><td rowspan="1" colspan="1">GD13</td><td rowspan="1" colspan="1">Guangzhou</td><td rowspan="1" colspan="1">13.06.2018</td><td rowspan="1" colspan="1">Bamboo leaf litter</td><td rowspan="1" colspan="1">
                  <named-content xmlns:xlink="http://www.w3.org/1999/xlink" content-type="dwc:verbatimCoordinates" xlink:type="simple">
                    <named-content content-type="geo-json" specific-use="{&#34;type&#34;:&#34;Point&#34;,&#34;coordinates&#34;:[113.439781,23.301144]}" id="NCID0E4IBG" xlink:type="simple">23°18'4.12"N, 113°26'23.21"E</named-content>
                  </named-content>
                </td><td rowspan="1" colspan="1">214</td></tr><tr><td rowspan="1" colspan="1">GD14</td><td rowspan="1" colspan="1">Guangzhou</td><td rowspan="1" colspan="1">13.06.2018</td><td rowspan="1" colspan="1">Bamboo leaf litter</td><td rowspan="1" colspan="1">
                  <named-content xmlns:xlink="http://www.w3.org/1999/xlink" content-type="dwc:verbatimCoordinates" xlink:type="simple">
                    <named-content content-type="geo-json" specific-use="{&#34;type&#34;:&#34;Point&#34;,&#34;coordinates&#34;:[113.448928,23.305275]}" id="NCID0EZJBG" xlink:type="simple">23°18'18.99"N, 113°26'56.14"E</named-content>
                  </named-content>
                </td><td rowspan="1" colspan="1">152</td></tr><tr><td rowspan="1" colspan="1">GD15</td><td rowspan="1" colspan="1">Guangzhou</td><td rowspan="1" colspan="1">20.06.2017</td><td rowspan="1" colspan="1">Bottom of lotic water</td><td rowspan="1" colspan="1">
                  <named-content xmlns:xlink="http://www.w3.org/1999/xlink" content-type="dwc:verbatimCoordinates" xlink:type="simple">
                    <named-content content-type="geo-json" specific-use="{&#34;type&#34;:&#34;Point&#34;,&#34;coordinates&#34;:[113.440964,23.300164]}" id="NCID0EVKBG" xlink:type="simple">23°18'0.59"N, 113°26'27.47"E</named-content>
                  </named-content>
                </td><td rowspan="1" colspan="1">226</td></tr><tr><td rowspan="1" colspan="1">GD16</td><td rowspan="1" colspan="1">Guangzhou</td><td rowspan="1" colspan="1">26.10.2018</td><td rowspan="1" colspan="1">Urban river</td><td rowspan="1" colspan="1">
                  <named-content xmlns:xlink="http://www.w3.org/1999/xlink" content-type="dwc:verbatimCoordinates" xlink:type="simple">
                    <named-content content-type="geo-json" specific-use="{&#34;type&#34;:&#34;Point&#34;,&#34;coordinates&#34;:[113.407389,23.058056]}" id="NCID0ERLBG" xlink:type="simple">23°03'29.0"N, 113°24' 26.6"E</named-content>
                  </named-content>
                </td><td rowspan="1" colspan="1">0.75</td></tr><tr><td rowspan="1" colspan="1">GD17</td><td rowspan="1" colspan="1">Nanao island</td><td rowspan="1" colspan="1">22.04.2018</td><td rowspan="1" colspan="1">Puddle</td><td rowspan="1" colspan="1">
                  <named-content xmlns:xlink="http://www.w3.org/1999/xlink" content-type="dwc:verbatimCoordinates" xlink:type="simple">
                    <named-content content-type="geo-json" specific-use="{&#34;type&#34;:&#34;Point&#34;,&#34;coordinates&#34;:[117.030433,23.429133]}" id="NCID0ENMBG" xlink:type="simple">23°25'44.88"N, 117°01'49.56"E</named-content>
                  </named-content>
                </td><td rowspan="1" colspan="1">108</td></tr><tr><td rowspan="1" colspan="1">GD18</td><td rowspan="1" colspan="1">Nanao island</td><td rowspan="1" colspan="1">09.01.2018</td><td rowspan="1" colspan="1"><italic><tp:taxon-name><tp:taxon-name-part taxon-name-part-type="genus" reg="Gracilaria">Gracilaria</tp:taxon-name-part> <tp:taxon-name-part taxon-name-part-type="species" reg="lichenoides">lichenoides</tp:taxon-name-part></tp:taxon-name></italic> in brackish pond</td><td rowspan="1" colspan="1">
                  <named-content xmlns:xlink="http://www.w3.org/1999/xlink" content-type="dwc:verbatimCoordinates" xlink:type="simple">
                    <named-content content-type="geo-json" specific-use="{&#34;type&#34;:&#34;Point&#34;,&#34;coordinates&#34;:[117.125375,23.455036]}" id="NCID0EVNBG" xlink:type="simple">23°27‘18.13“N, 117°7'31.35"E</named-content>
                  </named-content>
                </td><td rowspan="1" colspan="1">170</td></tr><tr><td rowspan="1" colspan="1">GD19</td><td rowspan="1" colspan="1">Nanao island</td><td rowspan="1" colspan="1">22.04.2018</td><td rowspan="1" colspan="1">Lotic water</td><td rowspan="1" colspan="1">
                  <named-content xmlns:xlink="http://www.w3.org/1999/xlink" content-type="dwc:verbatimCoordinates" xlink:type="simple">
                    <named-content content-type="geo-json" specific-use="{&#34;type&#34;:&#34;Point&#34;,&#34;coordinates&#34;:[117.089706,23.443969]}" id="NCID0EROBG" xlink:type="simple">23°26'38.29"N, 117°05'22.94"E</named-content>
                  </named-content>
                </td><td rowspan="1" colspan="1">124</td></tr><tr><td rowspan="1" colspan="1">GD20</td><td rowspan="1" colspan="1">Qingyuan</td><td rowspan="1" colspan="1">12.05.2018</td><td rowspan="1" colspan="1">Moss on concrete</td><td rowspan="1" colspan="1">
                  <named-content xmlns:xlink="http://www.w3.org/1999/xlink" content-type="dwc:verbatimCoordinates" xlink:type="simple">
                    <named-content content-type="geo-json" specific-use="{&#34;type&#34;:&#34;Point&#34;,&#34;coordinates&#34;:[112.599172,24.612981]}" id="NCID0ENPBG" xlink:type="simple">24°36'46.73"N, 112°35'57.02"E</named-content>
                  </named-content>
                </td><td rowspan="1" colspan="1">237</td></tr><tr><td rowspan="1" colspan="1">GD21</td><td rowspan="1" colspan="1">Qingyuan</td><td rowspan="1" colspan="1">12.05.2018</td><td rowspan="1" colspan="1">Moss on concrete</td><td rowspan="1" colspan="1">
                  <named-content xmlns:xlink="http://www.w3.org/1999/xlink" content-type="dwc:verbatimCoordinates" xlink:type="simple">
                    <named-content content-type="geo-json" specific-use="{&#34;type&#34;:&#34;Point&#34;,&#34;coordinates&#34;:[112.597253,24.611311]}" id="NCID0EJQBG" xlink:type="simple">24°36'40.72"N, 112°35'50.11"E</named-content>
                  </named-content>
                </td><td rowspan="1" colspan="1">143</td></tr><tr><td rowspan="1" colspan="1">GD22</td><td rowspan="1" colspan="1">Qingyuan</td><td rowspan="1" colspan="1">12.05.2018</td><td rowspan="1" colspan="1">Moss on soil</td><td rowspan="1" colspan="1">
                  <named-content xmlns:xlink="http://www.w3.org/1999/xlink" content-type="dwc:verbatimCoordinates" xlink:type="simple">
                    <named-content content-type="geo-json" specific-use="{&#34;type&#34;:&#34;Point&#34;,&#34;coordinates&#34;:[112.602572,24.611233]}" id="NCID0EFRBG" xlink:type="simple">24°36'40.44"N, 112°36'9.26"E</named-content>
                  </named-content>
                </td><td rowspan="1" colspan="1">142</td></tr><tr><td rowspan="1" colspan="1">GD23</td><td rowspan="1" colspan="1">Qingyuan</td><td rowspan="1" colspan="1">12.05.2018</td><td rowspan="1" colspan="1">Moss on bark</td><td rowspan="1" colspan="1">
                  <named-content xmlns:xlink="http://www.w3.org/1999/xlink" content-type="dwc:verbatimCoordinates" xlink:type="simple">
                    <named-content content-type="geo-json" specific-use="{&#34;type&#34;:&#34;Point&#34;,&#34;coordinates&#34;:[112.602572,24.611469]}" id="NCID0EBSBG" xlink:type="simple">24°36'41.29"N, 112°36'9.26"E</named-content>
                  </named-content>
                </td><td rowspan="1" colspan="1">175</td></tr><tr><td rowspan="1" colspan="1">GD24</td><td rowspan="1" colspan="1">Qiao island</td><td rowspan="1" colspan="1">29.10.2017</td><td rowspan="1" colspan="1">Bottom of brackish pool in mangrove</td><td rowspan="1" colspan="1">
                  <named-content xmlns:xlink="http://www.w3.org/1999/xlink" content-type="dwc:verbatimCoordinates" xlink:type="simple">
                    <named-content content-type="geo-json" specific-use="{&#34;type&#34;:&#34;Point&#34;,&#34;coordinates&#34;:[117.100997,23.459003]}" id="NCID0E4SBG" xlink:type="simple">23°27'32.41"N, 117°06'3.59"E</named-content>
                  </named-content>
                </td><td rowspan="1" colspan="1">53</td></tr><tr><td rowspan="1" colspan="1">GD25</td><td rowspan="1" colspan="1">Nanao island</td><td rowspan="1" colspan="1">18.11.2018</td><td rowspan="1" colspan="1">Leaf litter</td><td rowspan="1" colspan="1">
                  <named-content xmlns:xlink="http://www.w3.org/1999/xlink" content-type="dwc:verbatimCoordinates" xlink:type="simple">
                    <named-content content-type="geo-json" specific-use="{&#34;type&#34;:&#34;Point&#34;,&#34;coordinates&#34;:[113.630981,22.428458]}" id="NCID0EZTBG" xlink:type="simple">22°25'42.45"N, 113°37'51.53"E</named-content>
                  </named-content>
                </td><td rowspan="1" colspan="1">137</td></tr><tr><td rowspan="1" colspan="1">GD26</td><td rowspan="1" colspan="1">Nanao island</td><td rowspan="1" colspan="1">18.11.2018</td><td rowspan="1" colspan="1">Leaf litter</td><td rowspan="1" colspan="1">
                  <named-content xmlns:xlink="http://www.w3.org/1999/xlink" content-type="dwc:verbatimCoordinates" xlink:type="simple">
                    <named-content content-type="geo-json" specific-use="{&#34;type&#34;:&#34;Point&#34;,&#34;coordinates&#34;:[117.125375,23.455036]}" id="NCID0EVUBG" xlink:type="simple">23°27‘18.13“N, 117°7'31.35"E</named-content>
                  </named-content>
                </td><td rowspan="1" colspan="1">9</td></tr><tr><td rowspan="1" colspan="1">GS1</td><td rowspan="1" colspan="1">Lanzhou</td><td rowspan="1" colspan="1">07.06.2018</td><td rowspan="1" colspan="1">Wet moss near pond</td><td rowspan="1" colspan="1">
                  <named-content xmlns:xlink="http://www.w3.org/1999/xlink" content-type="dwc:verbatimCoordinates" xlink:type="simple">
                    <named-content content-type="geo-json" specific-use="{&#34;type&#34;:&#34;Point&#34;,&#34;coordinates&#34;:[103.694772,36.140433]}" id="NCID0ERVBG" xlink:type="simple">36°08'25.56"N, 103°41'41.18"E</named-content>
                  </named-content>
                </td><td rowspan="1" colspan="1">1615</td></tr><tr><td rowspan="1" colspan="1">GZ1</td><td rowspan="1" colspan="1">Guiyang</td><td rowspan="1" colspan="1">24.08.2017</td><td rowspan="1" colspan="1">Moss on rock</td><td rowspan="1" colspan="1">
                  <named-content xmlns:xlink="http://www.w3.org/1999/xlink" content-type="dwc:verbatimCoordinates" xlink:type="simple">
                    <named-content content-type="geo-json" specific-use="{&#34;type&#34;:&#34;Point&#34;,&#34;coordinates&#34;:[106.686219,26.600486]}" id="NCID0ENWBG" xlink:type="simple">26°36'1.75"N, 106°41'10.39"E</named-content>
                  </named-content>
                </td><td rowspan="1" colspan="1">1213</td></tr><tr><td rowspan="1" colspan="1">GZ2</td><td rowspan="1" colspan="1">Guiyang</td><td rowspan="1" colspan="1">24.08.2017</td><td rowspan="1" colspan="1">Moss on rock</td><td rowspan="1" colspan="1">
                  <named-content xmlns:xlink="http://www.w3.org/1999/xlink" content-type="dwc:verbatimCoordinates" xlink:type="simple">
                    <named-content content-type="geo-json" specific-use="{&#34;type&#34;:&#34;Point&#34;,&#34;coordinates&#34;:[105.882192,26.097983]}" id="NCID0EJXBG" xlink:type="simple">26°05'52.74"N, 105°52'55.89"E</named-content>
                  </named-content>
                </td><td rowspan="1" colspan="1">1170</td></tr><tr><td rowspan="1" colspan="1">HN1</td><td rowspan="1" colspan="1">Changde</td><td rowspan="1" colspan="1">20.06.2017</td><td rowspan="1" colspan="1">Moss on rock</td><td rowspan="1" colspan="1">
                  <named-content xmlns:xlink="http://www.w3.org/1999/xlink" content-type="dwc:verbatimCoordinates" xlink:type="simple">
                    <named-content content-type="geo-json" specific-use="{&#34;type&#34;:&#34;Point&#34;,&#34;coordinates&#34;:[111.670278,29.052778]}" id="NCID0EFYBG" xlink:type="simple">29°3'10.0"N, 111°40'13"E</named-content>
                  </named-content>
                </td><td rowspan="1" colspan="1">31</td></tr><tr><td rowspan="1" colspan="1">HN2</td><td rowspan="1" colspan="1">Changde</td><td rowspan="1" colspan="1">15.09.2017</td><td rowspan="1" colspan="1">Moss on rock</td><td rowspan="1" colspan="1">
                  <named-content xmlns:xlink="http://www.w3.org/1999/xlink" content-type="dwc:verbatimCoordinates" xlink:type="simple">
                    <named-content content-type="geo-json" specific-use="{&#34;type&#34;:&#34;Point&#34;,&#34;coordinates&#34;:[111.670278,29.052778]}" id="NCID0EBZBG" xlink:type="simple">29°3'10.0"N, 111°40'13"E</named-content>
                  </named-content>
                </td><td rowspan="1" colspan="1">31</td></tr><tr><td rowspan="1" colspan="1">HN3</td><td rowspan="1" colspan="1">Changde</td><td rowspan="1" colspan="1">11.12.2017</td><td rowspan="1" colspan="1">Moss on rock</td><td rowspan="1" colspan="1">
                  <named-content xmlns:xlink="http://www.w3.org/1999/xlink" content-type="dwc:verbatimCoordinates" xlink:type="simple">
                    <named-content content-type="geo-json" specific-use="{&#34;type&#34;:&#34;Point&#34;,&#34;coordinates&#34;:[111.670278,29.052778]}" id="NCID0E4ZBG" xlink:type="simple">29°3'10.0"N, 111°40'13"E</named-content>
                  </named-content>
                </td><td rowspan="1" colspan="1">31</td></tr><tr><td rowspan="1" colspan="1">HN4</td><td rowspan="1" colspan="1">Changde</td><td rowspan="1" colspan="1">12.03.2018</td><td rowspan="1" colspan="1">Moss on rock</td><td rowspan="1" colspan="1">
                  <named-content xmlns:xlink="http://www.w3.org/1999/xlink" content-type="dwc:verbatimCoordinates" xlink:type="simple">
                    <named-content content-type="geo-json" specific-use="{&#34;type&#34;:&#34;Point&#34;,&#34;coordinates&#34;:[111.670278,29.052778]}" id="NCID0EZ1BG" xlink:type="simple">29°3'10.0"N, 111°40'13"E</named-content>
                  </named-content>
                </td><td rowspan="1" colspan="1">31</td></tr><tr><td rowspan="1" colspan="1">HN5</td><td rowspan="1" colspan="1">Changde</td><td rowspan="1" colspan="1">11.12.2017</td><td rowspan="1" colspan="1">Aquatic plant</td><td rowspan="1" colspan="1">
                  <named-content xmlns:xlink="http://www.w3.org/1999/xlink" content-type="dwc:verbatimCoordinates" xlink:type="simple">
                    <named-content content-type="geo-json" specific-use="{&#34;type&#34;:&#34;Point&#34;,&#34;coordinates&#34;:[111.709264,29.039858]}" id="NCID0EV2BG" xlink:type="simple">29°02'23.49"N, 111°42'33.35"E</named-content>
                  </named-content>
                </td><td rowspan="1" colspan="1">35</td></tr><tr><td rowspan="1" colspan="1">HN6</td><td rowspan="1" colspan="1">Changde</td><td rowspan="1" colspan="1">12.12.2017</td><td rowspan="1" colspan="1"><italic><tp:taxon-name><tp:taxon-name-part taxon-name-part-type="genus" reg="Lemna">Lemna</tp:taxon-name-part> <tp:taxon-name-part taxon-name-part-type="species" reg="minor">minor</tp:taxon-name-part></tp:taxon-name></italic> in river</td><td rowspan="1" colspan="1">
                  <named-content xmlns:xlink="http://www.w3.org/1999/xlink" content-type="dwc:verbatimCoordinates" xlink:type="simple">
                    <named-content content-type="geo-json" specific-use="{&#34;type&#34;:&#34;Point&#34;,&#34;coordinates&#34;:[111.663611,29.122222]}" id="NCID0E43BG" xlink:type="simple">29°7'20.0"N, 111°39'49"E</named-content>
                  </named-content>
                </td><td rowspan="1" colspan="1">57</td></tr><tr><td rowspan="1" colspan="1">HN7</td><td rowspan="1" colspan="1">Changde</td><td rowspan="1" colspan="1">15.09.2017</td><td rowspan="1" colspan="1">Water sample from a pond</td><td rowspan="1" colspan="1">
                  <named-content xmlns:xlink="http://www.w3.org/1999/xlink" content-type="dwc:verbatimCoordinates" xlink:type="simple">
                    <named-content content-type="geo-json" specific-use="{&#34;type&#34;:&#34;Point&#34;,&#34;coordinates&#34;:[111.670278,29.052778]}" id="NCID0EZ4BG" xlink:type="simple">29°3'10"N, 111°40'13.0"E</named-content>
                  </named-content>
                </td><td rowspan="1" colspan="1">30</td></tr><tr><td rowspan="1" colspan="1">HN8</td><td rowspan="1" colspan="1">Changde</td><td rowspan="1" colspan="1">12.03.2018</td><td rowspan="1" colspan="1">Moss on soil</td><td rowspan="1" colspan="1">
                  <named-content xmlns:xlink="http://www.w3.org/1999/xlink" content-type="dwc:verbatimCoordinates" xlink:type="simple">
                    <named-content content-type="geo-json" specific-use="{&#34;type&#34;:&#34;Point&#34;,&#34;coordinates&#34;:[111.670192,29.053828]}" id="NCID0EV5BG" xlink:type="simple">29°03'13.78"N, 111°40'12.69"E</named-content>
                  </named-content>
                </td><td rowspan="1" colspan="1">31</td></tr><tr><td rowspan="1" colspan="1">HN9</td><td rowspan="1" colspan="1">Changde</td><td rowspan="1" colspan="1">11.12.2017</td><td rowspan="1" colspan="1">Lotus pond</td><td rowspan="1" colspan="1">
                  <named-content xmlns:xlink="http://www.w3.org/1999/xlink" content-type="dwc:verbatimCoordinates" xlink:type="simple">
                    <named-content content-type="geo-json" specific-use="{&#34;type&#34;:&#34;Point&#34;,&#34;coordinates&#34;:[111.666092,29.051022]}" id="NCID0ER6BG" xlink:type="simple">29°03'3.68"N, 111°39'57.93"E</named-content>
                  </named-content>
                </td><td rowspan="1" colspan="1">35</td></tr><tr><td rowspan="1" colspan="1">JS1</td><td rowspan="1" colspan="1">Nanjing</td><td rowspan="1" colspan="1">15.08.2018</td><td rowspan="1" colspan="1">Bamboo leaf litter</td><td rowspan="1" colspan="1">
                  <named-content xmlns:xlink="http://www.w3.org/1999/xlink" content-type="dwc:verbatimCoordinates" xlink:type="simple">
                    <named-content content-type="geo-json" specific-use="{&#34;type&#34;:&#34;Point&#34;,&#34;coordinates&#34;:[118.757631,32.057953]}" id="NCID0EOAAI" xlink:type="simple">32°3'28.63"N, 118°45'27.47"E</named-content>
                  </named-content>
                </td><td rowspan="1" colspan="1">39</td></tr><tr><td rowspan="1" colspan="1">JS2</td><td rowspan="1" colspan="1">Nanjing</td><td rowspan="1" colspan="1">15.08.2018</td><td rowspan="1" colspan="1">Moss with leaf litter</td><td rowspan="1" colspan="1">
                  <named-content xmlns:xlink="http://www.w3.org/1999/xlink" content-type="dwc:verbatimCoordinates" xlink:type="simple">
                    <named-content content-type="geo-json" specific-use="{&#34;type&#34;:&#34;Point&#34;,&#34;coordinates&#34;:[118.756811,32.057831]}" id="NCID0EKBAI" xlink:type="simple">32°3'28.19"N, 118°45'24.52"E</named-content>
                  </named-content>
                </td><td rowspan="1" colspan="1">34</td></tr><tr><td rowspan="1" colspan="1">NX1</td><td rowspan="1" colspan="1">Yinchuan</td><td rowspan="1" colspan="1">02.07.2018</td><td rowspan="1" colspan="1">Moss from dessert (32 °C of soil surface)</td><td rowspan="1" colspan="1">
                  <named-content xmlns:xlink="http://www.w3.org/1999/xlink" content-type="dwc:verbatimCoordinates" xlink:type="simple">
                    <named-content content-type="geo-json" specific-use="{&#34;type&#34;:&#34;Point&#34;,&#34;coordinates&#34;:[106.533436,38.562606]}" id="NCID0EGCAI" xlink:type="simple">38°33'45.38"N, 106°32'0.37"E</named-content>
                  </named-content>
                </td><td rowspan="1" colspan="1">1128</td></tr><tr><td rowspan="1" colspan="1">NX2</td><td rowspan="1" colspan="1">Yinchuan</td><td rowspan="1" colspan="1">01.07.2018</td><td rowspan="1" colspan="1">Extremely dry <italic><tp:taxon-name><tp:taxon-name-part taxon-name-part-type="genus" reg="Juniperus">Juniperus</tp:taxon-name-part></tp:taxon-name></italic> litter</td><td rowspan="1" colspan="1">
                  <named-content xmlns:xlink="http://www.w3.org/1999/xlink" content-type="dwc:verbatimCoordinates" xlink:type="simple">
                    <named-content content-type="geo-json" specific-use="{&#34;type&#34;:&#34;Point&#34;,&#34;coordinates&#34;:[106.200278,38.489444]}" id="NCID0EKDAI" xlink:type="simple">38°29'22"N, 106°12'1"E</named-content>
                  </named-content>
                </td><td rowspan="1" colspan="1">1109</td></tr><tr><td rowspan="1" colspan="1">QH1</td><td rowspan="1" colspan="1">Qinghai lake</td><td rowspan="1" colspan="1">09.06.2018</td><td rowspan="1" colspan="1">Wet moss on bark</td><td rowspan="1" colspan="1">
                  <named-content xmlns:xlink="http://www.w3.org/1999/xlink" content-type="dwc:verbatimCoordinates" xlink:type="simple">
                    <named-content content-type="geo-json" specific-use="{&#34;type&#34;:&#34;Point&#34;,&#34;coordinates&#34;:[101.105275,36.796142]}" id="NCID0EGEAI" xlink:type="simple">36°47'46.11"N, 101°06'18.99"E</named-content>
                  </named-content>
                </td><td rowspan="1" colspan="1">2850</td></tr><tr><td rowspan="1" colspan="1">SC1</td><td rowspan="1" colspan="1">Wawu mountain</td><td rowspan="1" colspan="1">23.08.2017</td><td rowspan="1" colspan="1">Wet moss on bark</td><td rowspan="1" colspan="1">
                  <named-content xmlns:xlink="http://www.w3.org/1999/xlink" content-type="dwc:verbatimCoordinates" xlink:type="simple">
                    <named-content content-type="geo-json" specific-use="{&#34;type&#34;:&#34;Point&#34;,&#34;coordinates&#34;:[102.948311,29.670906]}" id="NCID0ECFAI" xlink:type="simple">29°40'15.26"N, 102°56'53.92"E</named-content>
                  </named-content>
                </td><td rowspan="1" colspan="1">2105</td></tr><tr><td rowspan="1" colspan="1">SC2</td><td rowspan="1" colspan="1">Wawu mountain</td><td rowspan="1" colspan="1">23.08.2017</td><td rowspan="1" colspan="1">Wet moss on bark</td><td rowspan="1" colspan="1">
                  <named-content xmlns:xlink="http://www.w3.org/1999/xlink" content-type="dwc:verbatimCoordinates" xlink:type="simple">
                    <named-content content-type="geo-json" specific-use="{&#34;type&#34;:&#34;Point&#34;,&#34;coordinates&#34;:[102.948311,29.669544]}" id="NCID0E5FAI" xlink:type="simple">29°40'10.36"N, 102°56'53.92"E</named-content>
                  </named-content>
                </td><td rowspan="1" colspan="1">2105</td></tr><tr><td rowspan="1" colspan="1">SC3</td><td rowspan="1" colspan="1">Wawu mountain</td><td rowspan="1" colspan="1">23.08.2017</td><td rowspan="1" colspan="1">Wet moss on bark</td><td rowspan="1" colspan="1">
                  <named-content xmlns:xlink="http://www.w3.org/1999/xlink" content-type="dwc:verbatimCoordinates" xlink:type="simple">
                    <named-content content-type="geo-json" specific-use="{&#34;type&#34;:&#34;Point&#34;,&#34;coordinates&#34;:[102.948311,29.669544]}" id="NCID0E1GAI" xlink:type="simple">29°40'10.36"N, 102°56'53.92"E</named-content>
                  </named-content>
                </td><td rowspan="1" colspan="1">2100</td></tr><tr><td rowspan="1" colspan="1">SH1</td><td rowspan="1" colspan="1">Chongming island</td><td rowspan="1" colspan="1">29.12.2017</td><td rowspan="1" colspan="1">Aquatic plants in brackish water</td><td rowspan="1" colspan="1">
                  <named-content xmlns:xlink="http://www.w3.org/1999/xlink" content-type="dwc:verbatimCoordinates" xlink:type="simple">
                    <named-content content-type="geo-json" specific-use="{&#34;type&#34;:&#34;Point&#34;,&#34;coordinates&#34;:[121.934528,31.519306]}" id="NCID0EWHAI" xlink:type="simple">31°31'9.5"N, 121°56'4.3"E</named-content>
                  </named-content>
                </td><td rowspan="1" colspan="1">3</td></tr><tr><td rowspan="1" colspan="1">SH2</td><td rowspan="1" colspan="1">Chongming island</td><td rowspan="1" colspan="1">29.12.2017</td><td rowspan="1" colspan="1">Moss on soil in brackish marsh</td><td rowspan="1" colspan="1">
                  <named-content xmlns:xlink="http://www.w3.org/1999/xlink" content-type="dwc:verbatimCoordinates" xlink:type="simple">
                    <named-content content-type="geo-json" specific-use="{&#34;type&#34;:&#34;Point&#34;,&#34;coordinates&#34;:[121.922417,31.498333]}" id="NCID0ESIAI" xlink:type="simple">31°29'54"N, 121°55'20.7"E</named-content>
                  </named-content>
                </td><td rowspan="1" colspan="1">3</td></tr><tr><td rowspan="1" colspan="1">SH3</td><td rowspan="1" colspan="1">Chongming island</td><td rowspan="1" colspan="1">29.12.2017</td><td rowspan="1" colspan="1">Reed root in brackish water</td><td rowspan="1" colspan="1">
                  <named-content xmlns:xlink="http://www.w3.org/1999/xlink" content-type="dwc:verbatimCoordinates" xlink:type="simple">
                    <named-content content-type="geo-json" specific-use="{&#34;type&#34;:&#34;Point&#34;,&#34;coordinates&#34;:[121.957750,31.512194]}" id="NCID0EOJAI" xlink:type="simple">31°30'43.9"N, 121°57'27.9"E</named-content>
                  </named-content>
                </td><td rowspan="1" colspan="1">3</td></tr><tr><td rowspan="1" colspan="1">SH4</td><td rowspan="1" colspan="1">Chongming island</td><td rowspan="1" colspan="1">29.12.2017</td><td rowspan="1" colspan="1">Aquatic plants in brackish water</td><td rowspan="1" colspan="1">
                  <named-content xmlns:xlink="http://www.w3.org/1999/xlink" content-type="dwc:verbatimCoordinates" xlink:type="simple">
                    <named-content content-type="geo-json" specific-use="{&#34;type&#34;:&#34;Point&#34;,&#34;coordinates&#34;:[121.917528,31.517472]}" id="NCID0EKKAI" xlink:type="simple">31°31'2.9"N, 121°55'3.1"E</named-content>
                  </named-content>
                </td><td rowspan="1" colspan="1">2</td></tr><tr><td rowspan="1" colspan="1">YN1</td><td rowspan="1" colspan="1">Kunming</td><td rowspan="1" colspan="1">01.06.2018</td><td rowspan="1" colspan="1">Moss on concrete</td><td rowspan="1" colspan="1">
                  <named-content xmlns:xlink="http://www.w3.org/1999/xlink" content-type="dwc:verbatimCoordinates" xlink:type="simple">
                    <named-content content-type="geo-json" specific-use="{&#34;type&#34;:&#34;Point&#34;,&#34;coordinates&#34;:[102.702389,25.055694]}" id="NCID0EGLAI" xlink:type="simple">25°3'20.5"N, 102°42'8.6"E</named-content>
                  </named-content>
                </td><td rowspan="1" colspan="1">1889</td></tr><tr><td rowspan="1" colspan="1">YN2</td><td rowspan="1" colspan="1">Kunming</td><td rowspan="1" colspan="1">01.06.2018</td><td rowspan="1" colspan="1">Moss on soil</td><td rowspan="1" colspan="1">
                  <named-content xmlns:xlink="http://www.w3.org/1999/xlink" content-type="dwc:verbatimCoordinates" xlink:type="simple">
                    <named-content content-type="geo-json" specific-use="{&#34;type&#34;:&#34;Point&#34;,&#34;coordinates&#34;:[102.701417,25.050611]}" id="NCID0ECMAI" xlink:type="simple">25°3‘2.2"N, 102°42'5.1"E</named-content>
                  </named-content>
                </td><td rowspan="1" colspan="1">1908</td></tr><tr><td rowspan="1" colspan="1">YN3</td><td rowspan="1" colspan="1">Kunming</td><td rowspan="1" colspan="1">01.06.2018</td><td rowspan="1" colspan="1">Moss on concrete</td><td rowspan="1" colspan="1">
                  <named-content xmlns:xlink="http://www.w3.org/1999/xlink" content-type="dwc:verbatimCoordinates" xlink:type="simple">
                    <named-content content-type="geo-json" specific-use="{&#34;type&#34;:&#34;Point&#34;,&#34;coordinates&#34;:[102.701503,25.051694]}" id="NCID0E5MAI" xlink:type="simple">25°3‘6.1"N, 102°42'5.41"E</named-content>
                  </named-content>
                </td><td rowspan="1" colspan="1">1900</td></tr><tr><td rowspan="1" colspan="1">YN4</td><td rowspan="1" colspan="1">Kunming</td><td rowspan="1" colspan="1">01.06.2018</td><td rowspan="1" colspan="1">Lichens on bark</td><td rowspan="1" colspan="1">
                  <named-content xmlns:xlink="http://www.w3.org/1999/xlink" content-type="dwc:verbatimCoordinates" xlink:type="simple">
                    <named-content content-type="geo-json" specific-use="{&#34;type&#34;:&#34;Point&#34;,&#34;coordinates&#34;:[102.661278,25.133389]}" id="NCID0E1NAI" xlink:type="simple">25°8'0.2"N, 102°39'40.6"E</named-content>
                  </named-content>
                </td><td rowspan="1" colspan="1">1900</td></tr><tr><td rowspan="1" colspan="1">YN5</td><td rowspan="1" colspan="1">Kunming</td><td rowspan="1" colspan="1">01.06.2018</td><td rowspan="1" colspan="1">Moss on rock</td><td rowspan="1" colspan="1">
                  <named-content xmlns:xlink="http://www.w3.org/1999/xlink" content-type="dwc:verbatimCoordinates" xlink:type="simple">
                    <named-content content-type="geo-json" specific-use="{&#34;type&#34;:&#34;Point&#34;,&#34;coordinates&#34;:[102.659722,24.966500]}" id="NCID0EWOAI" xlink:type="simple">24°57'59.4"N, 102°39'35"E</named-content>
                  </named-content>
                </td><td rowspan="1" colspan="1">1888</td></tr><tr><td rowspan="1" colspan="1">YN6</td><td rowspan="1" colspan="1">Kunming</td><td rowspan="1" colspan="1">11.10.2018</td><td rowspan="1" colspan="1">Lichens on rock</td><td rowspan="1" colspan="1">
                  <named-content xmlns:xlink="http://www.w3.org/1999/xlink" content-type="dwc:verbatimCoordinates" xlink:type="simple">
                    <named-content content-type="geo-json" specific-use="{&#34;type&#34;:&#34;Point&#34;,&#34;coordinates&#34;:[102.629056,24.963639]}" id="NCID0ESPAI" xlink:type="simple">24°57'49.1"N, 102°37'44.6"E</named-content>
                  </named-content>
                </td><td rowspan="1" colspan="1">2150</td></tr><tr><td rowspan="1" colspan="1">YN7</td><td rowspan="1" colspan="1">Kunming</td><td rowspan="1" colspan="1">11.10.2018</td><td rowspan="1" colspan="1">Leaf litter</td><td rowspan="1" colspan="1">
                  <named-content xmlns:xlink="http://www.w3.org/1999/xlink" content-type="dwc:verbatimCoordinates" xlink:type="simple">
                    <named-content content-type="geo-json" specific-use="{&#34;type&#34;:&#34;Point&#34;,&#34;coordinates&#34;:[102.629056,24.964778]}" id="NCID0EOQAI" xlink:type="simple">24°57'53.2"N, 102°37'44.6"E</named-content>
                  </named-content>
                </td><td rowspan="1" colspan="1">2143</td></tr><tr><td rowspan="1" colspan="1">YN8</td><td rowspan="1" colspan="1">Kunming</td><td rowspan="1" colspan="1">11.10.2018</td><td rowspan="1" colspan="1">Dew on leaves</td><td rowspan="1" colspan="1">
                  <named-content xmlns:xlink="http://www.w3.org/1999/xlink" content-type="dwc:verbatimCoordinates" xlink:type="simple">
                    <named-content content-type="geo-json" specific-use="{&#34;type&#34;:&#34;Point&#34;,&#34;coordinates&#34;:[102.628972,24.965417]}" id="NCID0EKRAI" xlink:type="simple">24°57'55.5"N, 102°37'44.3"E</named-content>
                  </named-content>
                </td><td rowspan="1" colspan="1">2136</td></tr><tr><td rowspan="1" colspan="1">ZJ1</td><td rowspan="1" colspan="1">Hangzhou</td><td rowspan="1" colspan="1">19.11.2017</td><td rowspan="1" colspan="1">Dry moss on <italic><tp:taxon-name><tp:taxon-name-part taxon-name-part-type="genus" reg="Torreya">Torreya</tp:taxon-name-part> <tp:taxon-name-part taxon-name-part-type="species" reg="grandis">grandis</tp:taxon-name-part></tp:taxon-name></italic>’ bark</td><td rowspan="1" colspan="1">
                  <named-content xmlns:xlink="http://www.w3.org/1999/xlink" content-type="dwc:verbatimCoordinates" xlink:type="simple">
                    <named-content content-type="geo-json" specific-use="{&#34;type&#34;:&#34;Point&#34;,&#34;coordinates&#34;:[119.574444,30.361667]}" id="NCID0ESSAI" xlink:type="simple">30°21'42.0"N, 119°34'28"E</named-content>
                  </named-content>
                </td><td rowspan="1" colspan="1">305</td></tr><tr><td rowspan="1" colspan="1">ZJ2</td><td rowspan="1" colspan="1">Ningbo</td><td rowspan="1" colspan="1">03.11.2018</td><td rowspan="1" colspan="1">Bamboo leaf litter,</td><td rowspan="1" colspan="1">
                  <named-content xmlns:xlink="http://www.w3.org/1999/xlink" content-type="dwc:verbatimCoordinates" xlink:type="simple">
                    <named-content content-type="geo-json" specific-use="{&#34;type&#34;:&#34;Point&#34;,&#34;coordinates&#34;:[121.554319,29.877861]}" id="NCID0EOTAI" xlink:type="simple">29°52'40.3"N, 121°33'15.55"E</named-content>
                  </named-content>
                </td><td rowspan="1" colspan="1">37</td></tr><tr><td rowspan="1" colspan="1">ZJ3</td><td rowspan="1" colspan="1">Zhoushan</td><td rowspan="1" colspan="1">03.11.2018</td><td rowspan="1" colspan="1">Leaf litter</td><td rowspan="1" colspan="1">–</td><td rowspan="1" colspan="1">–</td></tr></tbody></table><table-wrap-foot><fn><p>GPS coordinates based on WGS84 system. Abbreviation: <abbrev xmlns:xlink="http://www.w3.org/1999/xlink" xlink:title="Guangdong" id="ABBRID0ENUAI" xlink:type="simple">GD</abbrev>: Guangdong; <abbrev xmlns:xlink="http://www.w3.org/1999/xlink" xlink:title="Gansu" id="ABBRID0ERUAI" xlink:type="simple">GS</abbrev>: Gansu; <abbrev xmlns:xlink="http://www.w3.org/1999/xlink" xlink:title="Guizhou" id="ABBRID0EVUAI" xlink:type="simple">GZ</abbrev>: Guizhou; <abbrev xmlns:xlink="http://www.w3.org/1999/xlink" xlink:title="Hunan" id="ABBRID0EZUAI" xlink:type="simple">HN</abbrev>: Hunan; <abbrev xmlns:xlink="http://www.w3.org/1999/xlink" xlink:title="Jiangsu" id="ABBRID0E4UAI" xlink:type="simple">JS</abbrev>: Jiangsu; <abbrev xmlns:xlink="http://www.w3.org/1999/xlink" xlink:title="Ningxia" id="ABBRID0EBVAI" xlink:type="simple">NX</abbrev>: Ningxia; <abbrev xmlns:xlink="http://www.w3.org/1999/xlink" xlink:title="Qinghai" id="ABBRID0EFVAI" xlink:type="simple">QH</abbrev>: Qinghai; <abbrev xmlns:xlink="http://www.w3.org/1999/xlink" xlink:title="Sichuan" id="ABBRID0EJVAI" xlink:type="simple">SC</abbrev>: Sichuan; <abbrev xmlns:xlink="http://www.w3.org/1999/xlink" xlink:title="Shanghai" id="ABBRID0ENVAI" xlink:type="simple">SH</abbrev>: Shanghai; <abbrev xmlns:xlink="http://www.w3.org/1999/xlink" xlink:title="Xinjiang" id="ABBRID0ERVAI" xlink:type="simple">XJ</abbrev>: Xinjiang; <abbrev xmlns:xlink="http://www.w3.org/1999/xlink" xlink:title="Yunnan" id="ABBRID0EVVAI" xlink:type="simple">YN</abbrev>: Yunnan; <abbrev xmlns:xlink="http://www.w3.org/1999/xlink" xlink:title="Zhejiang" id="ABBRID0EZVAI" xlink:type="simple">ZJ</abbrev>: Zhejiang.</p></fn></table-wrap-foot></table-wrap></tp:treatment-sec><ref-list><ref id="B38"><mixed-citation xmlns:xlink="http://www.w3.org/1999/xlink" xlink:type="simple"><person-group><name name-style="western"><surname>Segers</surname><given-names>H</given-names></name></person-group> (<year>2007</year>) <article-title>Annotated checklist of the rotifers (Phylum <tp:taxon-name><tp:taxon-name-part taxon-name-part-type="phylum">Rotifera</tp:taxon-name-part></tp:taxon-name>), with notes on nomenclature, taxonomy and distribution.</article-title><source>Zootaxa</source><volume>1564</volume>: <fpage>1</fpage>–<lpage>104</lpage>. <ext-link xlink:type="simple" ext-link-type="doi" xlink:href="10.11646/zootaxa.1564.1.1">https://doi.org/10.11646/zootaxa.1564.1.1</ext-link></mixed-citation></ref><ref id="B10"><mixed-citation xmlns:xlink="http://www.w3.org/1999/xlink" xlink:type="simple"><person-group><name name-style="western"><surname>Donner</surname><given-names>J</given-names></name></person-group> (<year>1951</year>) <article-title>Rotatorien der Humusböden. III. Teil.</article-title><source>Zoologische Jahrbücher, Abteilung für Systematik, Geographie und Biologie der Tiere</source><volume>79</volume>: <fpage>614</fpage>–<lpage>638</lpage>.</mixed-citation></ref><ref id="B30"><mixed-citation xmlns:xlink="http://www.w3.org/1999/xlink" xlink:type="simple"><person-group><name name-style="western"><surname>Kutikova</surname><given-names>LA</given-names></name></person-group> (<year>2005</year>) <source>The bdelloid rotifers of the fauna of Russia.</source><publisher-name>Russian Academy of Sciences</publisher-name>, <publisher-loc>Proceedings of the Zoological Institute, Moscow</publisher-loc>, <size units="page">305 pp</size>.</mixed-citation></ref></ref-list></tp:taxon-treatment>
