# Supplementary material for: Bdelloid rotifers (Rotifera, Bdelloidea) of China: diversity and new records
Source: Zookeys. 2020 Jun 16;941:1–23. doi: 10.3897/zookeys.941.50465 (PMC7311513; doi:10.3897/zookeys.941.50465)
Supplement: XML Treatment for Habrotrocha serpens [file zookeys.941.50465-treatment4.xml]

<!DOCTYPE tp:taxon-treatment
  PUBLIC "-//TaxonX//DTD Taxonomic Treatment Publishing DTD v0 20100105//EN" "tax-treatment-NSO.dtd">
<tp:taxon-treatment xmlns:tp="http://www.plazi.org/taxpub"><tp:treatment-meta><kwd-group><label>Taxon classification</label><kwd><named-content xmlns:xlink="http://www.w3.org/1999/xlink" content-type="kingdom">Animalia</named-content></kwd><kwd><named-content xmlns:xlink="http://www.w3.org/1999/xlink" content-type="order">Bdelloidea</named-content></kwd><kwd><named-content xmlns:xlink="http://www.w3.org/1999/xlink" content-type="family">Habrotrochidae</named-content></kwd></kwd-group><mixed-citation publication-type="journal"><person-group><name><surname>Zeng</surname><given-names>Yue</given-names></name><name><surname>Wei</surname><given-names>Nan</given-names></name><name><surname>Wang</surname><given-names>Qing</given-names></name><name><surname>Iakovenko</surname><given-names>Nataliia S.</given-names></name><name><surname>Li</surname><given-names>Ying</given-names></name><name><surname>Yang</surname><given-names>Yufeng</given-names></name></person-group><article-title>Bdelloid rotifers (<tp:taxon-name><tp:taxon-name-part taxon-name-part-type="phylum">Rotifera</tp:taxon-name-part></tp:taxon-name>, <tp:taxon-name><tp:taxon-name-part taxon-name-part-type="superfamily">Bdelloidea</tp:taxon-name-part></tp:taxon-name>) of China: diversity and new records</article-title><source>Zookeys</source><day>16</day><month>6</month><year>2020</year><volume>941</volume><fpage>1</fpage><lpage>23</lpage><pub-id pub-id-type="doi">10.3897/zookeys.941.50465</pub-id></mixed-citation></tp:treatment-meta><tp:nomenclature><tp:taxon-name><object-id xmlns:xlink="http://www.w3.org/1999/xlink" content-type="arpha" xlink:type="simple">54C1875B-173F-5A64-A69D-1089550BE4AD</object-id>
              <tp:taxon-name-part taxon-name-part-type="genus" reg="Habrotrocha">Habrotrocha</tp:taxon-name-part>
              <tp:taxon-name-part taxon-name-part-type="species" reg="serpens">serpens</tp:taxon-name-part>
            </tp:taxon-name><tp:taxon-authority>Donner, 1949</tp:taxon-authority><xref ref-type="fig" rid="F5">Figure 5</xref><xref ref-type="table" rid="T3">; Table 3</xref></tp:nomenclature><tp:treatment-sec sec-type="material" id="SECID0E62AK"><title>Materials.</title><p>Five specimens found in dry mosses on bark from southern China (GD6) (Table <xref ref-type="table" rid="T2">2</xref>).</p></tp:treatment-sec><tp:treatment-sec sec-type="description" id="SECID0EJ3AK"><title>Description.</title><p>Body extremely slender (<abbrev xmlns:xlink="http://www.w3.org/1999/xlink" xlink:title="body width" id="ABBRID0EP3AK" xlink:type="simple">BW</abbrev> is only about 6% of <abbrev xmlns:xlink="http://www.w3.org/1999/xlink" xlink:title="Total length" id="ABBRID0ET3AK" xlink:type="simple">TL</abbrev>), long and cylindrical, integument transparent and smooth. Rostrum rather long, with two pseudosegments. The first pseudosegment circular and slightly bigger than the second one which often contracted (Fig. <xref ref-type="fig" rid="F5">5B</xref>). One whole semi-circular lamella not divided into lobes, rather large, broader than the rostrum, covers the long and stiff tactile cilia. Head slender, <abbrev xmlns:xlink="http://www.w3.org/1999/xlink" xlink:title="head width" id="ABBRID0E23AK" xlink:type="simple">HW</abbrev> 44% of <abbrev xmlns:xlink="http://www.w3.org/1999/xlink" xlink:title="head length" id="ABBRID0E63AK" xlink:type="simple">HL</abbrev>, 22% of <abbrev xmlns:xlink="http://www.w3.org/1999/xlink" xlink:title="Total length" id="ABBRID0ED4AK" xlink:type="simple">TL</abbrev>. Corona also slender, a little wider than the head, <abbrev xmlns:xlink="http://www.w3.org/1999/xlink" xlink:title="corona width" id="ABBRID0EH4AK" xlink:type="simple">CW</abbrev> 107% of <abbrev xmlns:xlink="http://www.w3.org/1999/xlink" xlink:title="head width" id="ABBRID0EL4AK" xlink:type="simple">HW</abbrev>. Trochal pedicels grown together, central rounded papillae on each separated trochal discs, incline to the dorsal side. Upper lip low, narrow and without lobes, slightly arched, not covered by the incompletely extended rostrum. Lower lip spoon-shaped, strongly protrudes forward.</p><fig id="F5" position="float" orientation="portrait"><object-id xmlns:xlink="http://www.w3.org/1999/xlink" content-type="doi" xlink:type="simple">10.3897/zookeys.941.50465.figure5</object-id><object-id xmlns:xlink="http://www.w3.org/1999/xlink" content-type="arpha" xlink:type="simple">F15710CE-6784-5BA5-B9F9-C1D5216C4AA3</object-id><label>Figure 5.</label><caption><p><italic><tp:taxon-name><tp:taxon-name-part taxon-name-part-type="genus" reg="Habrotrocha">Habrotrocha</tp:taxon-name-part> <tp:taxon-name-part taxon-name-part-type="species" reg="serpens">serpens</tp:taxon-name-part></tp:taxon-name></italic> Donner, 1949 <bold>A, B</bold> habitus, creeping (not fully extended), dorsal view <bold>C</bold> three toes, dorsal view <bold>D, E</bold> head, ventral view <bold>F, G</bold> head, lateral view (the second pseudosegment of rostrum contracted). Scale bars: 50 μm (<bold>A, B</bold>); 10 μm (<bold>C–G</bold>).</p></caption><graphic xmlns:xlink="http://www.w3.org/1999/xlink" xlink:href="zookeys-941-001-g005.jpg" position="float" orientation="portrait" xlink:type="simple" id="oo_421139.jpg"><uri content-type="original_file" xlink:type="simple">https://binary.pensoft.net/fig/421139</uri></graphic></fig><p>Neck slender. Throat very short, pharyngeal tube long, undulating before the mastax. Dorsal antenna slender, with two segments, its length 86% of the antennal pseudosegment width. Trunk slender, the two lateral sides of trunk almost parallel when animal fully extended, the last trunk segment often strongly contracted. Rump conical, with both pseudosegments swollen, arched up dorsally and roofing the foot, <abbrev xmlns:xlink="http://www.w3.org/1999/xlink" xlink:title="rump length" id="ABBRID0EV5AK" xlink:type="simple">RL</abbrev> 12% of <abbrev xmlns:xlink="http://www.w3.org/1999/xlink" xlink:title="Total length" id="ABBRID0EZ5AK" xlink:type="simple">TL</abbrev>.</p><p>Foot very short, of four pseudosegments, <abbrev xmlns:xlink="http://www.w3.org/1999/xlink" xlink:title="foot length" id="ABBRID0E65AK" xlink:type="simple">FL</abbrev> 5% of <abbrev xmlns:xlink="http://www.w3.org/1999/xlink" xlink:title="Total length" id="ABBRID0ED6AK" xlink:type="simple">TL</abbrev>. Spurs triangular and have swollen base, each with curved inner margins and a very small interspace. <abbrev xmlns:xlink="http://www.w3.org/1999/xlink" xlink:title="spur length" id="ABBRID0EH6AK" xlink:type="simple">SL</abbrev> 63% of <abbrev xmlns:xlink="http://www.w3.org/1999/xlink" xlink:title="spur pseudosegment width" id="ABBRID0EL6AK" xlink:type="simple">SSW</abbrev>. Three short unsegmented and of approximately equal length toes (Fig. <xref ref-type="fig" rid="F5">5C</xref>). Trophi large, dental formula 4/4.</p></tp:treatment-sec><tp:treatment-sec sec-type="description" id="SECID0ET6AK"><title>Measurements.</title><p>The detailed measurements are summarized in Table <xref ref-type="table" rid="T5">5</xref> with a comparison of the original data from <xref ref-type="bibr" rid="B9">Donner (1949</xref>; <xref ref-type="bibr" rid="B12">1970</xref>).</p><table-wrap id="T5" position="float" orientation="portrait"><label>Table 5.</label><caption><p>Comparison the body dimensions of <italic><tp:taxon-name><tp:taxon-name-part taxon-name-part-type="genus" reg="Habrotrocha">Habrotrocha</tp:taxon-name-part> <tp:taxon-name-part taxon-name-part-type="species" reg="serpens">serpens</tp:taxon-name-part></tp:taxon-name></italic> between Chinese specimens and the original description from <xref ref-type="bibr" rid="B9">Donner (1949</xref>; <xref ref-type="bibr" rid="B12">1970</xref>).</p></caption><table id="TID0EMBAK" rules="all"><tbody><tr><td rowspan="1" colspan="1">
                      <bold>Measurements</bold>
                    </td><td rowspan="1" colspan="1">
                      <bold>Chinese specimens</bold>
                    </td><td rowspan="1" colspan="1">
                      <bold><xref ref-type="bibr" rid="B9">Donner 1949</xref></bold>
                    </td><td rowspan="1" colspan="1">
                      <bold><xref ref-type="bibr" rid="B12">Donner 1970</xref></bold>
                    </td></tr><tr><td rowspan="1" colspan="1">
                      <abbrev xmlns:xlink="http://www.w3.org/1999/xlink" xlink:title="Total length" id="ABBRID0EJCBK" xlink:type="simple">TL</abbrev>
                    </td><td rowspan="1" colspan="1">213</td><td rowspan="1" colspan="1">193–273</td><td rowspan="1" colspan="1">200</td></tr><tr><td rowspan="1" colspan="1">
                      <abbrev xmlns:xlink="http://www.w3.org/1999/xlink" xlink:title="body width" id="ABBRID0E2CBK" xlink:type="simple">BW</abbrev>
                    </td><td rowspan="1" colspan="1">18.7</td><td rowspan="1" colspan="1"/><td rowspan="1" colspan="1">17</td></tr><tr><td rowspan="1" colspan="1">
                      <abbrev xmlns:xlink="http://www.w3.org/1999/xlink" xlink:title="head length" id="ABBRID0ENDBK" xlink:type="simple">HL</abbrev>
                    </td><td rowspan="1" colspan="1">42</td><td rowspan="1" colspan="1"/><td rowspan="1" colspan="1"/></tr><tr><td rowspan="1" colspan="1">
                      <abbrev xmlns:xlink="http://www.w3.org/1999/xlink" xlink:title="head width" id="ABBRID0E6DBK" xlink:type="simple">HW</abbrev>
                    </td><td rowspan="1" colspan="1">18.4</td><td rowspan="1" colspan="1"/><td rowspan="1" colspan="1"/></tr><tr><td rowspan="1" colspan="1">
                      <abbrev xmlns:xlink="http://www.w3.org/1999/xlink" xlink:title="corona width" id="ABBRID0EREBK" xlink:type="simple">CW</abbrev>
                    </td><td rowspan="1" colspan="1">19.7</td><td rowspan="1" colspan="1"/><td rowspan="1" colspan="1"/></tr><tr><td rowspan="1" colspan="1">
                      <abbrev xmlns:xlink="http://www.w3.org/1999/xlink" xlink:title="neck length" id="ABBRID0EDFBK" xlink:type="simple">NL</abbrev>
                    </td><td rowspan="1" colspan="1">31.2</td><td rowspan="1" colspan="1"/><td rowspan="1" colspan="1"/></tr><tr><td rowspan="1" colspan="1">
                      <abbrev xmlns:xlink="http://www.w3.org/1999/xlink" xlink:title="minimal neck width" id="ABBRID0EVFBK" xlink:type="simple">MinNW</abbrev>
                    </td><td rowspan="1" colspan="1">17.8</td><td rowspan="1" colspan="1"/><td rowspan="1" colspan="1"/></tr><tr><td rowspan="1" colspan="1">
                      <abbrev xmlns:xlink="http://www.w3.org/1999/xlink" xlink:title="maximal neck width" id="ABBRID0EHGBK" xlink:type="simple">MxNW</abbrev>
                    </td><td rowspan="1" colspan="1">19.2</td><td rowspan="1" colspan="1"/><td rowspan="1" colspan="1"/></tr><tr><td rowspan="1" colspan="1">
                      <abbrev xmlns:xlink="http://www.w3.org/1999/xlink" xlink:title="rump length" id="ABBRID0EZGBK" xlink:type="simple">RL</abbrev>
                    </td><td rowspan="1" colspan="1">26.6</td><td rowspan="1" colspan="1"/><td rowspan="1" colspan="1"/></tr><tr><td rowspan="1" colspan="1">
                      <abbrev xmlns:xlink="http://www.w3.org/1999/xlink" xlink:title="rump width" id="ABBRID0ELHBK" xlink:type="simple">RW</abbrev>
                    </td><td rowspan="1" colspan="1">20</td><td rowspan="1" colspan="1"/><td rowspan="1" colspan="1"/></tr><tr><td rowspan="1" colspan="1">
                      <abbrev xmlns:xlink="http://www.w3.org/1999/xlink" xlink:title="foot length" id="ABBRID0E4HBK" xlink:type="simple">FL</abbrev>
                    </td><td rowspan="1" colspan="1">12</td><td rowspan="1" colspan="1"/><td rowspan="1" colspan="1"/></tr><tr><td rowspan="1" colspan="1">
                      <abbrev xmlns:xlink="http://www.w3.org/1999/xlink" xlink:title="foot width" id="ABBRID0EPIBK" xlink:type="simple">FW</abbrev>
                    </td><td rowspan="1" colspan="1">9.9</td><td rowspan="1" colspan="1"/><td rowspan="1" colspan="1"/></tr><tr><td rowspan="1" colspan="1">
                      <abbrev xmlns:xlink="http://www.w3.org/1999/xlink" xlink:title="spur length" id="ABBRID0EBJBK" xlink:type="simple">SL</abbrev>
                    </td><td rowspan="1" colspan="1">3.4</td><td rowspan="1" colspan="1"/><td rowspan="1" colspan="1"/></tr><tr><td rowspan="1" colspan="1">
                      <abbrev xmlns:xlink="http://www.w3.org/1999/xlink" xlink:title="spur pseudosegment width" id="ABBRID0ETJBK" xlink:type="simple">SSW</abbrev>
                    </td><td rowspan="1" colspan="1">5.4</td><td rowspan="1" colspan="1"/><td rowspan="1" colspan="1"/></tr><tr><td rowspan="1" colspan="1">
                      <abbrev xmlns:xlink="http://www.w3.org/1999/xlink" xlink:title="ramus length" id="ABBRID0EFKBK" xlink:type="simple">RaL</abbrev>
                    </td><td rowspan="1" colspan="1">14</td><td rowspan="1" colspan="1">12.7</td><td rowspan="1" colspan="1">14.8</td></tr><tr><td rowspan="1" colspan="1">
                      <abbrev xmlns:xlink="http://www.w3.org/1999/xlink" xlink:title="trophi width" id="ABBRID0EXKBK" xlink:type="simple">TrW</abbrev>
                    </td><td rowspan="1" colspan="1">5.9</td><td rowspan="1" colspan="1"/><td rowspan="1" colspan="1"/></tr><tr><td rowspan="1" colspan="1"><abbrev xmlns:xlink="http://www.w3.org/1999/xlink" xlink:title="Total length" id="ABBRID0EJLBK" xlink:type="simple">TL</abbrev>/<abbrev xmlns:xlink="http://www.w3.org/1999/xlink" xlink:title="body width" id="ABBRID0ENLBK" xlink:type="simple">BW</abbrev></td><td rowspan="1" colspan="1">11.4</td><td rowspan="1" colspan="1"/><td rowspan="1" colspan="1">11.8</td></tr></tbody></table><table-wrap-foot><fn><p><abbrev xmlns:xlink="http://www.w3.org/1999/xlink" xlink:title="body width" id="ABBRID0E4LBK" xlink:type="simple">BW</abbrev>: body width when creeping; <abbrev xmlns:xlink="http://www.w3.org/1999/xlink" xlink:title="foot length" id="ABBRID0EBMBK" xlink:type="simple">FL</abbrev>: foot length; <abbrev xmlns:xlink="http://www.w3.org/1999/xlink" xlink:title="foot width" id="ABBRID0EFMBK" xlink:type="simple">FW</abbrev>: foot width; <abbrev xmlns:xlink="http://www.w3.org/1999/xlink" xlink:title="head length" id="ABBRID0EJMBK" xlink:type="simple">HL</abbrev>: head length; <abbrev xmlns:xlink="http://www.w3.org/1999/xlink" xlink:title="head width" id="ABBRID0ENMBK" xlink:type="simple">HW</abbrev>: head width; <abbrev xmlns:xlink="http://www.w3.org/1999/xlink" xlink:title="corona width" id="ABBRID0ERMBK" xlink:type="simple">CW</abbrev>: corona width; <abbrev xmlns:xlink="http://www.w3.org/1999/xlink" xlink:title="minimal neck width" id="ABBRID0EVMBK" xlink:type="simple">MinNW</abbrev>: minimal neck width; <abbrev xmlns:xlink="http://www.w3.org/1999/xlink" xlink:title="maximal neck width" id="ABBRID0EZMBK" xlink:type="simple">MxNW</abbrev>: maximal neck width; <abbrev xmlns:xlink="http://www.w3.org/1999/xlink" xlink:title="neck length" id="ABBRID0E4MBK" xlink:type="simple">NL</abbrev>: neck length; <abbrev xmlns:xlink="http://www.w3.org/1999/xlink" xlink:title="ramus length" id="ABBRID0EBNBK" xlink:type="simple">RaL</abbrev>: ramus length; <abbrev xmlns:xlink="http://www.w3.org/1999/xlink" xlink:title="rump length" id="ABBRID0EFNBK" xlink:type="simple">RL</abbrev>: rump length; <abbrev xmlns:xlink="http://www.w3.org/1999/xlink" xlink:title="rump width" id="ABBRID0EJNBK" xlink:type="simple">RW</abbrev>: rump width; <abbrev xmlns:xlink="http://www.w3.org/1999/xlink" xlink:title="spur length" id="ABBRID0ENNBK" xlink:type="simple">SL</abbrev>: spur length; <abbrev xmlns:xlink="http://www.w3.org/1999/xlink" xlink:title="spur pseudosegment width" id="ABBRID0ERNBK" xlink:type="simple">SSW</abbrev>: spur pseudosegment width; <abbrev xmlns:xlink="http://www.w3.org/1999/xlink" xlink:title="Total length" id="ABBRID0EVNBK" xlink:type="simple">TL</abbrev>: total length; <abbrev xmlns:xlink="http://www.w3.org/1999/xlink" xlink:title="trophi width" id="ABBRID0EZNBK" xlink:type="simple">TrW</abbrev>: trophi width. Measurements are given in μm.</p></fn></table-wrap-foot></table-wrap></tp:treatment-sec><tp:treatment-sec sec-type="remarks" id="SECID0E4NBK"><title>Remarks.</title><p>The general morphology of our sample conforms with the description of the Austrian population except that the rostrum is not always fully expanded to/exceeding the upper lip in a feeding position. It may because of the second pseudosegment of rostrum often contracted. Additionally, we observed three approximately equal-lengthed toes which were not clear in <xref ref-type="bibr" rid="B9">Donner’s (1949)</xref> description.</p><p>This morphospecies was first described from soil from Austria by <xref ref-type="bibr" rid="B9">Donner (1949)</xref>, and then recorded in moss and soil from Austria and Czechoslovakia (<xref ref-type="bibr" rid="B1">Bartoš 1951</xref>); in needle litter, <italic><tp:taxon-name><tp:taxon-name-part taxon-name-part-type="genus" reg="Calamagrosits">Calamagrosits</tp:taxon-name-part></tp:taxon-name></italic> turf, grasses and leaf litter from Austria, Czechoslovakia, Romania, and Spain (<xref ref-type="bibr" rid="B11">Donner 1965</xref>, <xref ref-type="bibr" rid="B12">1970</xref>). It is new for China as well as for the Oriental region.</p></tp:treatment-sec><tp:treatment-sec><!--Section generated to contain objects referenced in tp:taxon-treatment.--><table-wrap id="T3" position="float" orientation="portrait"><label>Table 3.</label><caption><p>Bdelloid rotifers found in this study with their updated biogeographic distribution after <xref ref-type="bibr" rid="B38">Segers (2007)</xref>.</p></caption><table id="TID0EYKCI" rules="all"><tbody><tr><th rowspan="1" colspan="1">Species</th><th rowspan="1" colspan="1">Locality codes</th><th rowspan="1" colspan="1">Biogeographic regions</th></tr><tr><td rowspan="1" colspan="1"><sup>*</sup><tp:taxon-name><tp:taxon-name-part taxon-name-part-type="genus" reg="Adineta">Adineta</tp:taxon-name-part> <tp:taxon-name-part taxon-name-part-type="uncertainty-rank">cf.</tp:taxon-name-part> <tp:taxon-name-part taxon-name-part-type="species" reg="acuticornis">acuticornis</tp:taxon-name-part></tp:taxon-name> Haigh, 1967</td><td rowspan="1" colspan="1">GD6, YN5–6, SC2</td><td rowspan="1" colspan="1"><abbrev xmlns:xlink="http://www.w3.org/1999/xlink" xlink:title="Australian region" id="ABBRID0EJABI" xlink:type="simple">AUS</abbrev>, <abbrev xmlns:xlink="http://www.w3.org/1999/xlink" xlink:title="Oriental region" id="ABBRID0ENABI" xlink:type="simple">ORI</abbrev><sup>#</sup></td></tr><tr><td rowspan="1" colspan="1"><sup>*</sup><italic><tp:taxon-name><tp:taxon-name-part taxon-name-part-type="genus" reg="Adineta">A.</tp:taxon-name-part> <tp:taxon-name-part taxon-name-part-type="species" reg="barbata">barbata</tp:taxon-name-part></tp:taxon-name></italic> Janson, 1893</td><td rowspan="1" colspan="1">GD10, 14, JS1, ZJ2</td><td rowspan="1" colspan="1"><abbrev xmlns:xlink="http://www.w3.org/1999/xlink" xlink:title="Afrotropical region" id="ABBRID0EKBBI" xlink:type="simple">AFR</abbrev>, <abbrev xmlns:xlink="http://www.w3.org/1999/xlink" xlink:title="Antarctic region" id="ABBRID0EOBBI" xlink:type="simple">ANT</abbrev>, <abbrev xmlns:xlink="http://www.w3.org/1999/xlink" xlink:title="Australian region" id="ABBRID0ESBBI" xlink:type="simple">AUS</abbrev>, <abbrev xmlns:xlink="http://www.w3.org/1999/xlink" xlink:title="Nearctic region" id="ABBRID0EWBBI" xlink:type="simple">NEA</abbrev>, <abbrev xmlns:xlink="http://www.w3.org/1999/xlink" xlink:title="Neotropical region" id="ABBRID0E1BBI" xlink:type="simple">NEO</abbrev>, <abbrev xmlns:xlink="http://www.w3.org/1999/xlink" xlink:title="Palearctic region" id="ABBRID0E5BBI" xlink:type="simple">PAL</abbrev>, <abbrev xmlns:xlink="http://www.w3.org/1999/xlink" xlink:title="Oriental region" id="ABBRID0ECCBI" xlink:type="simple">ORI</abbrev><sup>#</sup></td></tr><tr><td rowspan="1" colspan="1"><sup>*</sup><italic><tp:taxon-name><tp:taxon-name-part taxon-name-part-type="genus" reg="Adineta">A.</tp:taxon-name-part> <tp:taxon-name-part taxon-name-part-type="species" reg="bartosi">bartosi</tp:taxon-name-part></tp:taxon-name></italic> Wulfert, 1960</td><td rowspan="1" colspan="1">GZ2</td><td rowspan="1" colspan="1"><abbrev xmlns:xlink="http://www.w3.org/1999/xlink" xlink:title="Palearctic region" id="ABBRID0E6CBI" xlink:type="simple">PAL</abbrev>, <abbrev xmlns:xlink="http://www.w3.org/1999/xlink" xlink:title="Oriental region" id="ABBRID0EDDBI" xlink:type="simple">ORI</abbrev><sup>#</sup></td></tr><tr><td rowspan="1" colspan="1"><sup>*</sup><italic><tp:taxon-name><tp:taxon-name-part taxon-name-part-type="genus" reg="Adineta">A.</tp:taxon-name-part> <tp:taxon-name-part taxon-name-part-type="species" reg="beysunae">beysunae</tp:taxon-name-part></tp:taxon-name></italic> Örstan, 2018</td><td rowspan="1" colspan="1">GD13–14, 25–26, YN7–8, JS1</td><td rowspan="1" colspan="1"><abbrev xmlns:xlink="http://www.w3.org/1999/xlink" xlink:title="Nearctic region" id="ABBRID0EAEBI" xlink:type="simple">NEA</abbrev>, <abbrev xmlns:xlink="http://www.w3.org/1999/xlink" xlink:title="Oriental region" id="ABBRID0EEEBI" xlink:type="simple">ORI</abbrev><sup>#</sup></td></tr><tr><td rowspan="1" colspan="1"><sup>*</sup><italic><tp:taxon-name><tp:taxon-name-part taxon-name-part-type="genus" reg="Adineta">A.</tp:taxon-name-part> <tp:taxon-name-part taxon-name-part-type="species" reg="cuneata">cuneata</tp:taxon-name-part></tp:taxon-name></italic> Milne, 1916</td><td rowspan="1" colspan="1">GD1–2, SC2, JS2, YN6–7</td><td rowspan="1" colspan="1"><abbrev xmlns:xlink="http://www.w3.org/1999/xlink" xlink:title="Afrotropical region" id="ABBRID0EBFBI" xlink:type="simple">AFR</abbrev>, <abbrev xmlns:xlink="http://www.w3.org/1999/xlink" xlink:title="Australian region" id="ABBRID0EFFBI" xlink:type="simple">AUS</abbrev>, <abbrev xmlns:xlink="http://www.w3.org/1999/xlink" xlink:title="Nearctic region" id="ABBRID0EJFBI" xlink:type="simple">NEA</abbrev>, <abbrev xmlns:xlink="http://www.w3.org/1999/xlink" xlink:title="Palearctic region" id="ABBRID0ENFBI" xlink:type="simple">PAL</abbrev>, <abbrev xmlns:xlink="http://www.w3.org/1999/xlink" xlink:title="Oriental region" id="ABBRID0ERFBI" xlink:type="simple">ORI</abbrev><sup>#</sup></td></tr><tr><td rowspan="1" colspan="1"><italic><tp:taxon-name><tp:taxon-name-part taxon-name-part-type="genus" reg="Adineta">A.</tp:taxon-name-part> <tp:taxon-name-part taxon-name-part-type="species" reg="gracilis">gracilis</tp:taxon-name-part></tp:taxon-name></italic> Janson, 1893</td><td rowspan="1" colspan="1">HN2, QH1, JS1</td><td rowspan="1" colspan="1"><abbrev xmlns:xlink="http://www.w3.org/1999/xlink" xlink:title="Afrotropical region" id="ABBRID0EMGBI" xlink:type="simple">AFR</abbrev>, <abbrev xmlns:xlink="http://www.w3.org/1999/xlink" xlink:title="Antarctic region" id="ABBRID0EQGBI" xlink:type="simple">ANT</abbrev>, <abbrev xmlns:xlink="http://www.w3.org/1999/xlink" xlink:title="Australian region" id="ABBRID0EUGBI" xlink:type="simple">AUS</abbrev>, <abbrev xmlns:xlink="http://www.w3.org/1999/xlink" xlink:title="Nearctic region" id="ABBRID0EYGBI" xlink:type="simple">NEA</abbrev>, <abbrev xmlns:xlink="http://www.w3.org/1999/xlink" xlink:title="Oriental region" id="ABBRID0E3GBI" xlink:type="simple">ORI</abbrev>, <abbrev xmlns:xlink="http://www.w3.org/1999/xlink" xlink:title="Palearctic region" id="ABBRID0EAHBI" xlink:type="simple">PAL</abbrev></td></tr><tr><td rowspan="1" colspan="1"><italic><tp:taxon-name><tp:taxon-name-part taxon-name-part-type="genus" reg="Adineta">A.</tp:taxon-name-part> <tp:taxon-name-part taxon-name-part-type="species" reg="oculata">oculata</tp:taxon-name-part></tp:taxon-name></italic> (Milne, 1886)</td><td rowspan="1" colspan="1">GD7, YN3, HN1</td><td rowspan="1" colspan="1"><abbrev xmlns:xlink="http://www.w3.org/1999/xlink" xlink:title="Neotropical region" id="ABBRID0E1HBI" xlink:type="simple">NEO</abbrev>, <abbrev xmlns:xlink="http://www.w3.org/1999/xlink" xlink:title="Palearctic region" id="ABBRID0E5HBI" xlink:type="simple">PAL</abbrev>, <abbrev xmlns:xlink="http://www.w3.org/1999/xlink" xlink:title="Oriental region" id="ABBRID0ECIBI" xlink:type="simple">ORI</abbrev><sup>#</sup></td></tr><tr><td rowspan="1" colspan="1"><sup>*</sup><italic><tp:taxon-name><tp:taxon-name-part taxon-name-part-type="genus" reg="Adineta">A.</tp:taxon-name-part> <tp:taxon-name-part taxon-name-part-type="species" reg="ricciae">ricciae</tp:taxon-name-part></tp:taxon-name></italic> Segers &amp; Shiel, 2005</td><td rowspan="1" colspan="1">GD23, HN4</td><td rowspan="1" colspan="1"><abbrev xmlns:xlink="http://www.w3.org/1999/xlink" xlink:title="Australian region" id="ABBRID0E6IBI" xlink:type="simple">AUS</abbrev>, <abbrev xmlns:xlink="http://www.w3.org/1999/xlink" xlink:title="Oriental region" id="ABBRID0EDJBI" xlink:type="simple">ORI</abbrev><sup>#</sup></td></tr><tr><td rowspan="1" colspan="1"><sup>*</sup><italic><tp:taxon-name><tp:taxon-name-part taxon-name-part-type="genus" reg="Adineta">A.</tp:taxon-name-part> <tp:taxon-name-part taxon-name-part-type="species" reg="steineri">steineri</tp:taxon-name-part></tp:taxon-name></italic> Bartoš, 1951</td><td rowspan="1" colspan="1">GD13</td><td rowspan="1" colspan="1"><abbrev xmlns:xlink="http://www.w3.org/1999/xlink" xlink:title="Antarctic region" id="ABBRID0EAKBI" xlink:type="simple">ANT</abbrev>, <abbrev xmlns:xlink="http://www.w3.org/1999/xlink" xlink:title="Australian region" id="ABBRID0EEKBI" xlink:type="simple">AUS</abbrev>, <abbrev xmlns:xlink="http://www.w3.org/1999/xlink" xlink:title="Nearctic region" id="ABBRID0EIKBI" xlink:type="simple">NEA</abbrev>, <abbrev xmlns:xlink="http://www.w3.org/1999/xlink" xlink:title="Neotropical region" id="ABBRID0EMKBI" xlink:type="simple">NEO</abbrev>, <abbrev xmlns:xlink="http://www.w3.org/1999/xlink" xlink:title="Palearctic region" id="ABBRID0EQKBI" xlink:type="simple">PAL</abbrev>, <abbrev xmlns:xlink="http://www.w3.org/1999/xlink" xlink:title="Oriental region" id="ABBRID0EUKBI" xlink:type="simple">ORI</abbrev><sup>#</sup></td></tr><tr><td rowspan="1" colspan="1"><italic><tp:taxon-name><tp:taxon-name-part taxon-name-part-type="genus" reg="Adineta">A.</tp:taxon-name-part> <tp:taxon-name-part taxon-name-part-type="species" reg="vaga">vaga</tp:taxon-name-part></tp:taxon-name></italic> (Davis, 1873)</td><td rowspan="1" colspan="1">GZ2, HN2–4, ZJ2, YN1,7, GD5,7,13–14, 20–21,23</td><td rowspan="1" colspan="1"><abbrev xmlns:xlink="http://www.w3.org/1999/xlink" xlink:title="Afrotropical region" id="ABBRID0EPLBI" xlink:type="simple">AFR</abbrev>, <abbrev xmlns:xlink="http://www.w3.org/1999/xlink" xlink:title="Antarctic region" id="ABBRID0ETLBI" xlink:type="simple">ANT</abbrev>, <abbrev xmlns:xlink="http://www.w3.org/1999/xlink" xlink:title="Australian region" id="ABBRID0EXLBI" xlink:type="simple">AUS</abbrev>, <abbrev xmlns:xlink="http://www.w3.org/1999/xlink" xlink:title="Nearctic region" id="ABBRID0E2LBI" xlink:type="simple">NEA</abbrev>, <abbrev xmlns:xlink="http://www.w3.org/1999/xlink" xlink:title="Neotropical region" id="ABBRID0E6LBI" xlink:type="simple">NEO</abbrev>, <abbrev xmlns:xlink="http://www.w3.org/1999/xlink" xlink:title="Oriental region" id="ABBRID0EDMBI" xlink:type="simple">ORI</abbrev>, <abbrev xmlns:xlink="http://www.w3.org/1999/xlink" xlink:title="Palearctic region" id="ABBRID0EHMBI" xlink:type="simple">PAL</abbrev></td></tr><tr><td rowspan="1" colspan="1"><italic><tp:taxon-name><tp:taxon-name-part taxon-name-part-type="genus" reg="Dissotrocha">Dissotrocha</tp:taxon-name-part> <tp:taxon-name-part taxon-name-part-type="species" reg="macrostyla">macrostyla</tp:taxon-name-part></tp:taxon-name></italic> (Ehrenberg, 1838)</td><td rowspan="1" colspan="1">HN6</td><td rowspan="1" colspan="1"><abbrev xmlns:xlink="http://www.w3.org/1999/xlink" xlink:title="Afrotropical region" id="ABBRID0EBNBI" xlink:type="simple">AFR</abbrev>, <abbrev xmlns:xlink="http://www.w3.org/1999/xlink" xlink:title="Australian region" id="ABBRID0EFNBI" xlink:type="simple">AUS</abbrev>, <abbrev xmlns:xlink="http://www.w3.org/1999/xlink" xlink:title="Nearctic region" id="ABBRID0EJNBI" xlink:type="simple">NEA</abbrev>, <abbrev xmlns:xlink="http://www.w3.org/1999/xlink" xlink:title="Neotropical region" id="ABBRID0ENNBI" xlink:type="simple">NEO</abbrev>, <abbrev xmlns:xlink="http://www.w3.org/1999/xlink" xlink:title="Oriental region" id="ABBRID0ERNBI" xlink:type="simple">ORI</abbrev>, <abbrev xmlns:xlink="http://www.w3.org/1999/xlink" xlink:title="Palearctic region" id="ABBRID0EVNBI" xlink:type="simple">PAL</abbrev></td></tr><tr><td rowspan="1" colspan="1"><sup>*</sup><italic><tp:taxon-name><tp:taxon-name-part taxon-name-part-type="genus" reg="Habrotrocha">Habrotrocha</tp:taxon-name-part> <tp:taxon-name-part taxon-name-part-type="species" reg="bidens">bidens</tp:taxon-name-part></tp:taxon-name></italic> (Gosse, 1851)</td><td rowspan="1" colspan="1">ZJ1</td><td rowspan="1" colspan="1"><abbrev xmlns:xlink="http://www.w3.org/1999/xlink" xlink:title="Afrotropical region" id="ABBRID0EROBI" xlink:type="simple">AFR</abbrev>, <abbrev xmlns:xlink="http://www.w3.org/1999/xlink" xlink:title="Australian region" id="ABBRID0EVOBI" xlink:type="simple">AUS</abbrev>, <abbrev xmlns:xlink="http://www.w3.org/1999/xlink" xlink:title="Nearctic region" id="ABBRID0EZOBI" xlink:type="simple">NEA</abbrev>, <abbrev xmlns:xlink="http://www.w3.org/1999/xlink" xlink:title="Neotropical region" id="ABBRID0E4OBI" xlink:type="simple">NEO</abbrev>, <abbrev xmlns:xlink="http://www.w3.org/1999/xlink" xlink:title="Oriental region" id="ABBRID0EBPBI" xlink:type="simple">ORI</abbrev>, <abbrev xmlns:xlink="http://www.w3.org/1999/xlink" xlink:title="Palearctic region" id="ABBRID0EFPBI" xlink:type="simple">PAL</abbrev></td></tr><tr><td rowspan="1" colspan="1"><sup>*</sup><tp:taxon-name><tp:taxon-name-part taxon-name-part-type="genus" reg="Habrotrocha">H.</tp:taxon-name-part> <tp:taxon-name-part taxon-name-part-type="uncertainty-rank">cf.</tp:taxon-name-part> <tp:taxon-name-part taxon-name-part-type="species" reg="spicula">spicula</tp:taxon-name-part></tp:taxon-name> Bryce, 1913</td><td rowspan="1" colspan="1">GD2</td><td rowspan="1" colspan="1"><abbrev xmlns:xlink="http://www.w3.org/1999/xlink" xlink:title="Afrotropical region" id="ABBRID0EDQBI" xlink:type="simple">AFR</abbrev>, <abbrev xmlns:xlink="http://www.w3.org/1999/xlink" xlink:title="Australian region" id="ABBRID0EHQBI" xlink:type="simple">AUS</abbrev>, <abbrev xmlns:xlink="http://www.w3.org/1999/xlink" xlink:title="Oriental region" id="ABBRID0ELQBI" xlink:type="simple">ORI</abbrev>, <abbrev xmlns:xlink="http://www.w3.org/1999/xlink" xlink:title="Palearctic region" id="ABBRID0EPQBI" xlink:type="simple">PAL</abbrev></td></tr><tr><td rowspan="1" colspan="1"><italic><tp:taxon-name><tp:taxon-name-part taxon-name-part-type="genus" reg="Habrotrocha">H.</tp:taxon-name-part> <tp:taxon-name-part taxon-name-part-type="species" reg="constricta">constricta</tp:taxon-name-part></tp:taxon-name></italic> (Dujardin, 1841)</td><td rowspan="1" colspan="1">HN2</td><td rowspan="1" colspan="1"><abbrev xmlns:xlink="http://www.w3.org/1999/xlink" xlink:title="Afrotropical region" id="ABBRID0EJRBI" xlink:type="simple">AFR</abbrev>, <abbrev xmlns:xlink="http://www.w3.org/1999/xlink" xlink:title="Antarctic region" id="ABBRID0ENRBI" xlink:type="simple">ANT</abbrev>, <abbrev xmlns:xlink="http://www.w3.org/1999/xlink" xlink:title="Australian region" id="ABBRID0ERRBI" xlink:type="simple">AUS</abbrev>, <abbrev xmlns:xlink="http://www.w3.org/1999/xlink" xlink:title="Nearctic region" id="ABBRID0EVRBI" xlink:type="simple">NEA</abbrev>, <abbrev xmlns:xlink="http://www.w3.org/1999/xlink" xlink:title="Neotropical region" id="ABBRID0EZRBI" xlink:type="simple">NEO</abbrev>, <abbrev xmlns:xlink="http://www.w3.org/1999/xlink" xlink:title="Pacific region" id="ABBRID0E4RBI" xlink:type="simple">PAC</abbrev>, <abbrev xmlns:xlink="http://www.w3.org/1999/xlink" xlink:title="Palearctic region" id="ABBRID0EBSBI" xlink:type="simple">PAL</abbrev>, <abbrev xmlns:xlink="http://www.w3.org/1999/xlink" xlink:title="Oriental region" id="ABBRID0EFSBI" xlink:type="simple">ORI</abbrev><sup>#</sup></td></tr><tr><td rowspan="1" colspan="1"><italic><tp:taxon-name><tp:taxon-name-part taxon-name-part-type="genus" reg="Habrotrocha">H.</tp:taxon-name-part> <tp:taxon-name-part taxon-name-part-type="species" reg="insignis">insignis</tp:taxon-name-part></tp:taxon-name></italic> Bryce, 1915</td><td rowspan="1" colspan="1">GD3</td><td rowspan="1" colspan="1"><abbrev xmlns:xlink="http://www.w3.org/1999/xlink" xlink:title="Australian region" id="ABBRID0EATBI" xlink:type="simple">AUS</abbrev>, <abbrev xmlns:xlink="http://www.w3.org/1999/xlink" xlink:title="Palearctic region" id="ABBRID0EETBI" xlink:type="simple">PAL</abbrev>, <abbrev xmlns:xlink="http://www.w3.org/1999/xlink" xlink:title="Oriental region" id="ABBRID0EITBI" xlink:type="simple">ORI</abbrev><sup>#</sup></td></tr><tr><td rowspan="1" colspan="1"><sup>*</sup><italic><tp:taxon-name><tp:taxon-name-part taxon-name-part-type="genus" reg="Habrotrocha">H.</tp:taxon-name-part> <tp:taxon-name-part taxon-name-part-type="species" reg="ligula">ligula</tp:taxon-name-part> <tp:taxon-name-part taxon-name-part-type="subspecies" reg="loxoglotta">loxoglotta</tp:taxon-name-part></tp:taxon-name></italic> De Koning, 1947</td><td rowspan="1" colspan="1">YN5</td><td rowspan="1" colspan="1"><abbrev xmlns:xlink="http://www.w3.org/1999/xlink" xlink:title="Palearctic region" id="ABBRID0EJUBI" xlink:type="simple">PAL</abbrev>, <abbrev xmlns:xlink="http://www.w3.org/1999/xlink" xlink:title="Oriental region" id="ABBRID0ENUBI" xlink:type="simple">ORI</abbrev><sup>#</sup></td></tr><tr><td rowspan="1" colspan="1"><sup>*</sup><italic><tp:taxon-name><tp:taxon-name-part taxon-name-part-type="genus" reg="Habrotrocha">H.</tp:taxon-name-part> <tp:taxon-name-part taxon-name-part-type="species" reg="rosa">rosa</tp:taxon-name-part></tp:taxon-name></italic> Donner, 1949</td><td rowspan="1" colspan="1">GD25</td><td rowspan="1" colspan="1"><abbrev xmlns:xlink="http://www.w3.org/1999/xlink" xlink:title="Afrotropical region" id="ABBRID0EKVBI" xlink:type="simple">AFR</abbrev>, <abbrev xmlns:xlink="http://www.w3.org/1999/xlink" xlink:title="Australian region" id="ABBRID0EOVBI" xlink:type="simple">AUS</abbrev>, <abbrev xmlns:xlink="http://www.w3.org/1999/xlink" xlink:title="Nearctic region" id="ABBRID0ESVBI" xlink:type="simple">NEA</abbrev>, <abbrev xmlns:xlink="http://www.w3.org/1999/xlink" xlink:title="Neotropical region" id="ABBRID0EWVBI" xlink:type="simple">NEO</abbrev>, <abbrev xmlns:xlink="http://www.w3.org/1999/xlink" xlink:title="Palearctic region" id="ABBRID0E1VBI" xlink:type="simple">PAL</abbrev>, <abbrev xmlns:xlink="http://www.w3.org/1999/xlink" xlink:title="Oriental region" id="ABBRID0E5VBI" xlink:type="simple">ORI</abbrev><sup>#</sup></td></tr><tr><td rowspan="1" colspan="1"><sup>*</sup><italic><tp:taxon-name><tp:taxon-name-part taxon-name-part-type="genus" reg="Habrotrocha">H.</tp:taxon-name-part> <tp:taxon-name-part taxon-name-part-type="species" reg="serpens">serpens</tp:taxon-name-part></tp:taxon-name></italic> Donner, 1949</td><td rowspan="1" colspan="1">GD6</td><td rowspan="1" colspan="1"><abbrev xmlns:xlink="http://www.w3.org/1999/xlink" xlink:title="Afrotropical region" id="ABBRID0E2WBI" xlink:type="simple">AFR</abbrev>, <abbrev xmlns:xlink="http://www.w3.org/1999/xlink" xlink:title="Australian region" id="ABBRID0E6WBI" xlink:type="simple">AUS</abbrev>, <abbrev xmlns:xlink="http://www.w3.org/1999/xlink" xlink:title="Palearctic region" id="ABBRID0EDXBI" xlink:type="simple">PAL</abbrev>, <abbrev xmlns:xlink="http://www.w3.org/1999/xlink" xlink:title="Oriental region" id="ABBRID0EHXBI" xlink:type="simple">ORI</abbrev><sup>#</sup></td></tr><tr><td rowspan="1" colspan="1"><sup>*</sup><italic><tp:taxon-name><tp:taxon-name-part taxon-name-part-type="genus" reg="Otostephanos">Otostephanos</tp:taxon-name-part> <tp:taxon-name-part taxon-name-part-type="species" reg="regalis">regalis</tp:taxon-name-part></tp:taxon-name></italic> Milne, 1916</td><td rowspan="1" colspan="1">GD13</td><td rowspan="1" colspan="1"><abbrev xmlns:xlink="http://www.w3.org/1999/xlink" xlink:title="Afrotropical region" id="ABBRID0EEYBI" xlink:type="simple">AFR</abbrev>, <abbrev xmlns:xlink="http://www.w3.org/1999/xlink" xlink:title="Palearctic region" id="ABBRID0EIYBI" xlink:type="simple">PAL</abbrev>, <abbrev xmlns:xlink="http://www.w3.org/1999/xlink" xlink:title="Oriental region" id="ABBRID0EMYBI" xlink:type="simple">ORI</abbrev><sup>#</sup></td></tr><tr><td rowspan="1" colspan="1"><sup>*</sup><italic><tp:taxon-name><tp:taxon-name-part taxon-name-part-type="genus" reg="Scepanotrocha">Scepanotrocha</tp:taxon-name-part> <tp:taxon-name-part taxon-name-part-type="species" reg="semitecta">semitecta</tp:taxon-name-part></tp:taxon-name></italic> Donner, 1951</td><td rowspan="1" colspan="1">SC1</td><td rowspan="1" colspan="1"><abbrev xmlns:xlink="http://www.w3.org/1999/xlink" xlink:title="Neotropical region" id="ABBRID0EJZBI" xlink:type="simple">NEO</abbrev>, <abbrev xmlns:xlink="http://www.w3.org/1999/xlink" xlink:title="Palearctic region" id="ABBRID0ENZBI" xlink:type="simple">PAL</abbrev>, <abbrev xmlns:xlink="http://www.w3.org/1999/xlink" xlink:title="Oriental region" id="ABBRID0ERZBI" xlink:type="simple">ORI</abbrev><sup>#</sup></td></tr><tr><td rowspan="1" colspan="1"><italic><tp:taxon-name><tp:taxon-name-part taxon-name-part-type="genus" reg="Macrotrachela">Macrotrachela</tp:taxon-name-part> <tp:taxon-name-part taxon-name-part-type="species" reg="bullata">bullata</tp:taxon-name-part></tp:taxon-name></italic> (Murray, 1906)</td><td rowspan="1" colspan="1">GD3–4, GZ2</td><td rowspan="1" colspan="1"><abbrev xmlns:xlink="http://www.w3.org/1999/xlink" xlink:title="Afrotropical region" id="ABBRID0EM1BI" xlink:type="simple">AFR</abbrev>, <abbrev xmlns:xlink="http://www.w3.org/1999/xlink" xlink:title="Oriental region" id="ABBRID0EQ1BI" xlink:type="simple">ORI</abbrev>, <abbrev xmlns:xlink="http://www.w3.org/1999/xlink" xlink:title="Palearctic region" id="ABBRID0EU1BI" xlink:type="simple">PAL</abbrev></td></tr><tr><td rowspan="1" colspan="1"><italic><tp:taxon-name><tp:taxon-name-part taxon-name-part-type="genus" reg="Macrotrachela">M.</tp:taxon-name-part> <tp:taxon-name-part taxon-name-part-type="species" reg="ehrenbergii">ehrenbergii</tp:taxon-name-part></tp:taxon-name></italic> (Janson, 1893)</td><td rowspan="1" colspan="1">HN7, GZ1</td><td rowspan="1" colspan="1"><abbrev xmlns:xlink="http://www.w3.org/1999/xlink" xlink:title="Afrotropical region" id="ABBRID0EO2BI" xlink:type="simple">AFR</abbrev>, <abbrev xmlns:xlink="http://www.w3.org/1999/xlink" xlink:title="Australian region" id="ABBRID0ES2BI" xlink:type="simple">AUS</abbrev>, <abbrev xmlns:xlink="http://www.w3.org/1999/xlink" xlink:title="Nearctic region" id="ABBRID0EW2BI" xlink:type="simple">NEA</abbrev>, <abbrev xmlns:xlink="http://www.w3.org/1999/xlink" xlink:title="Neotropical region" id="ABBRID0E12BI" xlink:type="simple">NEO</abbrev>, <abbrev xmlns:xlink="http://www.w3.org/1999/xlink" xlink:title="Oriental region" id="ABBRID0E52BI" xlink:type="simple">ORI</abbrev>, <abbrev xmlns:xlink="http://www.w3.org/1999/xlink" xlink:title="Pacific region" id="ABBRID0EC3BI" xlink:type="simple">PAC</abbrev>, <abbrev xmlns:xlink="http://www.w3.org/1999/xlink" xlink:title="Palearctic region" id="ABBRID0EG3BI" xlink:type="simple">PAL</abbrev></td></tr><tr><td rowspan="1" colspan="1"><sup>*</sup><italic><tp:taxon-name><tp:taxon-name-part taxon-name-part-type="genus" reg="Macrotrachela">M.</tp:taxon-name-part> <tp:taxon-name-part taxon-name-part-type="species" reg="habita">habita</tp:taxon-name-part></tp:taxon-name></italic> (Bryce, 1894)</td><td rowspan="1" colspan="1">GD6, 11,20, 22–23, YN1–3, GZ1</td><td rowspan="1" colspan="1"><abbrev xmlns:xlink="http://www.w3.org/1999/xlink" xlink:title="Afrotropical region" id="ABBRID0EC4BI" xlink:type="simple">AFR</abbrev>, <abbrev xmlns:xlink="http://www.w3.org/1999/xlink" xlink:title="Antarctic region" id="ABBRID0EG4BI" xlink:type="simple">ANT</abbrev>, <abbrev xmlns:xlink="http://www.w3.org/1999/xlink" xlink:title="Australian region" id="ABBRID0EK4BI" xlink:type="simple">AUS</abbrev>, <abbrev xmlns:xlink="http://www.w3.org/1999/xlink" xlink:title="Nearctic region" id="ABBRID0EO4BI" xlink:type="simple">NEA</abbrev>, <abbrev xmlns:xlink="http://www.w3.org/1999/xlink" xlink:title="Neotropical region" id="ABBRID0ES4BI" xlink:type="simple">NEO</abbrev>, <abbrev xmlns:xlink="http://www.w3.org/1999/xlink" xlink:title="Oriental region" id="ABBRID0EW4BI" xlink:type="simple">ORI</abbrev>, <abbrev xmlns:xlink="http://www.w3.org/1999/xlink" xlink:title="Palearctic region" id="ABBRID0E14BI" xlink:type="simple">PAL</abbrev></td></tr><tr><td rowspan="1" colspan="1"><sup>*</sup><italic><tp:taxon-name><tp:taxon-name-part taxon-name-part-type="genus" reg="Macrotrachela">M.</tp:taxon-name-part> <tp:taxon-name-part taxon-name-part-type="species" reg="hewitti">hewitti</tp:taxon-name-part></tp:taxon-name></italic> (Murray, 1911)</td><td rowspan="1" colspan="1">SH1</td><td rowspan="1" colspan="1"><abbrev xmlns:xlink="http://www.w3.org/1999/xlink" xlink:title="Afrotropical region" id="ABBRID0EW5BI" xlink:type="simple">AFR</abbrev>, <abbrev xmlns:xlink="http://www.w3.org/1999/xlink" xlink:title="Palearctic region" id="ABBRID0E15BI" xlink:type="simple">PAL</abbrev>, <abbrev xmlns:xlink="http://www.w3.org/1999/xlink" xlink:title="Oriental region" id="ABBRID0E55BI" xlink:type="simple">ORI</abbrev><sup>#</sup></td></tr><tr><td rowspan="1" colspan="1"><sup>*</sup><italic><tp:taxon-name><tp:taxon-name-part taxon-name-part-type="genus" reg="Macrotrachela">M.</tp:taxon-name-part> <tp:taxon-name-part taxon-name-part-type="species" reg="inermis">inermis</tp:taxon-name-part></tp:taxon-name></italic> Donner, 1965</td><td rowspan="1" colspan="1">YN4</td><td rowspan="1" colspan="1"><abbrev xmlns:xlink="http://www.w3.org/1999/xlink" xlink:title="Palearctic region" id="ABBRID0E26BI" xlink:type="simple">PAL</abbrev>, <abbrev xmlns:xlink="http://www.w3.org/1999/xlink" xlink:title="Oriental region" id="ABBRID0E66BI" xlink:type="simple">ORI</abbrev><sup>#</sup></td></tr><tr><td rowspan="1" colspan="1"><italic><tp:taxon-name><tp:taxon-name-part taxon-name-part-type="genus" reg="Macrotrachela">M.</tp:taxon-name-part> <tp:taxon-name-part taxon-name-part-type="species" reg="insolita">insolita</tp:taxon-name-part></tp:taxon-name></italic> De Koning, 1947</td><td rowspan="1" colspan="1">GD2, HN8</td><td rowspan="1" colspan="1"><abbrev xmlns:xlink="http://www.w3.org/1999/xlink" xlink:title="Antarctic region" id="ABBRID0E1ACI" xlink:type="simple">ANT</abbrev>, <abbrev xmlns:xlink="http://www.w3.org/1999/xlink" xlink:title="Australian region" id="ABBRID0E5ACI" xlink:type="simple">AUS</abbrev>, <abbrev xmlns:xlink="http://www.w3.org/1999/xlink" xlink:title="Nearctic region" id="ABBRID0ECBCI" xlink:type="simple">NEA</abbrev>, <abbrev xmlns:xlink="http://www.w3.org/1999/xlink" xlink:title="Neotropical region" id="ABBRID0EGBCI" xlink:type="simple">NEO</abbrev>, <abbrev xmlns:xlink="http://www.w3.org/1999/xlink" xlink:title="Palearctic region" id="ABBRID0EKBCI" xlink:type="simple">PAL</abbrev>, <abbrev xmlns:xlink="http://www.w3.org/1999/xlink" xlink:title="Oriental region" id="ABBRID0EOBCI" xlink:type="simple">ORI</abbrev><sup>#</sup></td></tr><tr><td rowspan="1" colspan="1"><sup>*</sup><italic><tp:taxon-name><tp:taxon-name-part taxon-name-part-type="genus" reg="Macrotrachela">M.</tp:taxon-name-part> <tp:taxon-name-part taxon-name-part-type="species" reg="latior">latior</tp:taxon-name-part></tp:taxon-name></italic> Doner, 1951</td><td rowspan="1" colspan="1">YN7</td><td rowspan="1" colspan="1"><abbrev xmlns:xlink="http://www.w3.org/1999/xlink" xlink:title="Palearctic region" id="ABBRID0ELCCI" xlink:type="simple">PAL</abbrev>, <abbrev xmlns:xlink="http://www.w3.org/1999/xlink" xlink:title="Oriental region" id="ABBRID0EPCCI" xlink:type="simple">ORI</abbrev><sup>#</sup></td></tr><tr><td rowspan="1" colspan="1"><sup>*</sup><italic><tp:taxon-name><tp:taxon-name-part taxon-name-part-type="genus" reg="Macrotrachela">M.</tp:taxon-name-part> <tp:taxon-name-part taxon-name-part-type="species" reg="libera">libera</tp:taxon-name-part></tp:taxon-name></italic> Donner, 1949</td><td rowspan="1" colspan="1">HN4</td><td rowspan="1" colspan="1"><abbrev xmlns:xlink="http://www.w3.org/1999/xlink" xlink:title="Palearctic region" id="ABBRID0EMDCI" xlink:type="simple">PAL</abbrev>, <abbrev xmlns:xlink="http://www.w3.org/1999/xlink" xlink:title="Oriental region" id="ABBRID0EQDCI" xlink:type="simple">ORI</abbrev><sup>#</sup></td></tr><tr><td rowspan="1" colspan="1"><italic><tp:taxon-name><tp:taxon-name-part taxon-name-part-type="genus" reg="Macrotrachela">M.</tp:taxon-name-part> <tp:taxon-name-part taxon-name-part-type="species" reg="multispinosa">multispinosa</tp:taxon-name-part> <tp:taxon-name-part taxon-name-part-type="subspecies" reg="multispinosa">multispinosa</tp:taxon-name-part></tp:taxon-name></italic> Thompson, 1892</td><td rowspan="1" colspan="1">GD6</td><td rowspan="1" colspan="1"><abbrev xmlns:xlink="http://www.w3.org/1999/xlink" xlink:title="Afrotropical region" id="ABBRID0EPECI" xlink:type="simple">AFR</abbrev>, <abbrev xmlns:xlink="http://www.w3.org/1999/xlink" xlink:title="Australian region" id="ABBRID0ETECI" xlink:type="simple">AUS</abbrev>, <abbrev xmlns:xlink="http://www.w3.org/1999/xlink" xlink:title="Nearctic region" id="ABBRID0EXECI" xlink:type="simple">NEA</abbrev>, <abbrev xmlns:xlink="http://www.w3.org/1999/xlink" xlink:title="Neotropical region" id="ABBRID0E2ECI" xlink:type="simple">NEO</abbrev>, <abbrev xmlns:xlink="http://www.w3.org/1999/xlink" xlink:title="Oriental region" id="ABBRID0E6ECI" xlink:type="simple">ORI</abbrev>, <abbrev xmlns:xlink="http://www.w3.org/1999/xlink" xlink:title="Palearctic region" id="ABBRID0EDFCI" xlink:type="simple">PAL</abbrev></td></tr><tr><td rowspan="1" colspan="1"><sup>*</sup><italic><tp:taxon-name><tp:taxon-name-part taxon-name-part-type="genus" reg="Macrotrachela">M.</tp:taxon-name-part> <tp:taxon-name-part taxon-name-part-type="species" reg="multispinosa">multispinosa</tp:taxon-name-part> <tp:taxon-name-part taxon-name-part-type="subspecies" reg="brevispinosa">brevispinosa</tp:taxon-name-part></tp:taxon-name></italic> (Murray, 1908)</td><td rowspan="1" colspan="1">YN5</td><td rowspan="1" colspan="1"><abbrev xmlns:xlink="http://www.w3.org/1999/xlink" xlink:title="Afrotropical region" id="ABBRID0EDGCI" xlink:type="simple">AFR</abbrev>, <abbrev xmlns:xlink="http://www.w3.org/1999/xlink" xlink:title="Australian region" id="ABBRID0EHGCI" xlink:type="simple">AUS</abbrev>, <abbrev xmlns:xlink="http://www.w3.org/1999/xlink" xlink:title="Neotropical region" id="ABBRID0ELGCI" xlink:type="simple">NEO</abbrev>, <abbrev xmlns:xlink="http://www.w3.org/1999/xlink" xlink:title="Oriental region" id="ABBRID0EPGCI" xlink:type="simple">ORI</abbrev>, <abbrev xmlns:xlink="http://www.w3.org/1999/xlink" xlink:title="Palearctic region" id="ABBRID0ETGCI" xlink:type="simple">PAL</abbrev></td></tr><tr><td rowspan="1" colspan="1"><sup>*</sup><italic><tp:taxon-name><tp:taxon-name-part taxon-name-part-type="genus" reg="Macrotrachela">M.</tp:taxon-name-part> <tp:taxon-name-part taxon-name-part-type="species" reg="nana">nana</tp:taxon-name-part></tp:taxon-name></italic> (Bryce, 1912)</td><td rowspan="1" colspan="1">QH1</td><td rowspan="1" colspan="1"><abbrev xmlns:xlink="http://www.w3.org/1999/xlink" xlink:title="Afrotropical region" id="ABBRID0EPHCI" xlink:type="simple">AFR</abbrev>, <abbrev xmlns:xlink="http://www.w3.org/1999/xlink" xlink:title="Australian region" id="ABBRID0ETHCI" xlink:type="simple">AUS</abbrev>, <abbrev xmlns:xlink="http://www.w3.org/1999/xlink" xlink:title="Nearctic region" id="ABBRID0EXHCI" xlink:type="simple">NEA</abbrev>, <abbrev xmlns:xlink="http://www.w3.org/1999/xlink" xlink:title="Neotropical region" id="ABBRID0E2HCI" xlink:type="simple">NEO</abbrev>, <abbrev xmlns:xlink="http://www.w3.org/1999/xlink" xlink:title="Palearctic region" id="ABBRID0E6HCI" xlink:type="simple">PAL</abbrev></td></tr><tr><td rowspan="1" colspan="1"><italic><tp:taxon-name><tp:taxon-name-part taxon-name-part-type="genus" reg="Macrotrachela">M.</tp:taxon-name-part> <tp:taxon-name-part taxon-name-part-type="species" reg="plicata">plicata</tp:taxon-name-part></tp:taxon-name></italic> (Bryce, 1892)</td><td rowspan="1" colspan="1">SC2–3</td><td rowspan="1" colspan="1"><abbrev xmlns:xlink="http://www.w3.org/1999/xlink" xlink:title="Afrotropical region" id="ABBRID0EZICI" xlink:type="simple">AFR</abbrev>, <abbrev xmlns:xlink="http://www.w3.org/1999/xlink" xlink:title="Australian region" id="ABBRID0E4ICI" xlink:type="simple">AUS</abbrev>, <abbrev xmlns:xlink="http://www.w3.org/1999/xlink" xlink:title="Nearctic region" id="ABBRID0EBJCI" xlink:type="simple">NEA</abbrev>, <abbrev xmlns:xlink="http://www.w3.org/1999/xlink" xlink:title="Palearctic region" id="ABBRID0EFJCI" xlink:type="simple">PAL</abbrev>, <abbrev xmlns:xlink="http://www.w3.org/1999/xlink" xlink:title="Oriental region" id="ABBRID0EJJCI" xlink:type="simple">ORI</abbrev><sup>#</sup></td></tr><tr><td rowspan="1" colspan="1"><sup>*</sup><italic><tp:taxon-name><tp:taxon-name-part taxon-name-part-type="genus" reg="Macrotrachela">M.</tp:taxon-name-part> <tp:taxon-name-part taxon-name-part-type="species" reg="quadricornifera">quadricornifera</tp:taxon-name-part> <tp:taxon-name-part taxon-name-part-type="subspecies" reg="quadricorniferoides">quadricorniferoides</tp:taxon-name-part></tp:taxon-name></italic> De Koning, 1929</td><td rowspan="1" colspan="1">JS1, 2</td><td rowspan="1" colspan="1"><abbrev xmlns:xlink="http://www.w3.org/1999/xlink" xlink:title="Afrotropical region" id="ABBRID0EKKCI" xlink:type="simple">AFR</abbrev>, <abbrev xmlns:xlink="http://www.w3.org/1999/xlink" xlink:title="Antarctic region" id="ABBRID0EOKCI" xlink:type="simple">ANT</abbrev>, <abbrev xmlns:xlink="http://www.w3.org/1999/xlink" xlink:title="Neotropical region" id="ABBRID0ESKCI" xlink:type="simple">NEO</abbrev>, <abbrev xmlns:xlink="http://www.w3.org/1999/xlink" xlink:title="Oriental region" id="ABBRID0EWKCI" xlink:type="simple">ORI</abbrev>, <abbrev xmlns:xlink="http://www.w3.org/1999/xlink" xlink:title="Palearctic region" id="ABBRID0E1KCI" xlink:type="simple">PAL</abbrev></td></tr><tr><td rowspan="1" colspan="1"><sup>*</sup><italic><tp:taxon-name><tp:taxon-name-part taxon-name-part-type="genus" reg="Macrotrachela">M.</tp:taxon-name-part> <tp:taxon-name-part taxon-name-part-type="species" reg="quadricornifera">quadricornifera</tp:taxon-name-part> <tp:taxon-name-part taxon-name-part-type="subspecies" reg="scutellata">scutellata</tp:taxon-name-part></tp:taxon-name></italic> Schulte, 1954</td><td rowspan="1" colspan="1">GD13</td><td rowspan="1" colspan="1"><abbrev xmlns:xlink="http://www.w3.org/1999/xlink" xlink:title="Australian region" id="ABBRID0E1LCI" xlink:type="simple">AUS</abbrev>, <abbrev xmlns:xlink="http://www.w3.org/1999/xlink" xlink:title="Palearctic region" id="ABBRID0E5LCI" xlink:type="simple">PAL</abbrev>, <abbrev xmlns:xlink="http://www.w3.org/1999/xlink" xlink:title="Oriental region" id="ABBRID0ECMCI" xlink:type="simple">ORI</abbrev><sup>#</sup></td></tr><tr><td rowspan="1" colspan="1"><sup>*</sup><italic><tp:taxon-name><tp:taxon-name-part taxon-name-part-type="genus" reg="Macrotrachela">M.</tp:taxon-name-part> <tp:taxon-name-part taxon-name-part-type="species" reg="timida">timida</tp:taxon-name-part></tp:taxon-name></italic> Milne, 1916</td><td rowspan="1" colspan="1">SC1–3, YN7</td><td rowspan="1" colspan="1"><abbrev xmlns:xlink="http://www.w3.org/1999/xlink" xlink:title="Afrotropical region" id="ABBRID0E6MCI" xlink:type="simple">AFR</abbrev>, <abbrev xmlns:xlink="http://www.w3.org/1999/xlink" xlink:title="Australian region" id="ABBRID0EDNCI" xlink:type="simple">AUS</abbrev>, <abbrev xmlns:xlink="http://www.w3.org/1999/xlink" xlink:title="Palearctic region" id="ABBRID0EHNCI" xlink:type="simple">PAL</abbrev>, <abbrev xmlns:xlink="http://www.w3.org/1999/xlink" xlink:title="Oriental region" id="ABBRID0ELNCI" xlink:type="simple">ORI</abbrev><sup>#</sup></td></tr><tr><td rowspan="1" colspan="1"><sup>*</sup><italic><tp:taxon-name><tp:taxon-name-part taxon-name-part-type="genus" reg="Philodina">Philodina</tp:taxon-name-part> <tp:taxon-name-part taxon-name-part-type="species" reg="acuticornis">acuticornis</tp:taxon-name-part></tp:taxon-name></italic> Murray, 1902</td><td rowspan="1" colspan="1">GD20–21, JS1, ZJ2</td><td rowspan="1" colspan="1"><abbrev xmlns:xlink="http://www.w3.org/1999/xlink" xlink:title="Afrotropical region" id="ABBRID0EIOCI" xlink:type="simple">AFR</abbrev>, <abbrev xmlns:xlink="http://www.w3.org/1999/xlink" xlink:title="Australian region" id="ABBRID0EMOCI" xlink:type="simple">AUS</abbrev>, <abbrev xmlns:xlink="http://www.w3.org/1999/xlink" xlink:title="Nearctic region" id="ABBRID0EQOCI" xlink:type="simple">NEA</abbrev>, <abbrev xmlns:xlink="http://www.w3.org/1999/xlink" xlink:title="Neotropical region" id="ABBRID0EUOCI" xlink:type="simple">NEO</abbrev>, <abbrev xmlns:xlink="http://www.w3.org/1999/xlink" xlink:title="Palearctic region" id="ABBRID0EYOCI" xlink:type="simple">PAL</abbrev>, <abbrev xmlns:xlink="http://www.w3.org/1999/xlink" xlink:title="Oriental region" id="ABBRID0E3OCI" xlink:type="simple">ORI</abbrev><sup>#</sup></td></tr><tr><td rowspan="1" colspan="1"><sup>*</sup><tp:taxon-name><tp:taxon-name-part taxon-name-part-type="genus" reg="Philodina">P.</tp:taxon-name-part> <tp:taxon-name-part taxon-name-part-type="uncertainty-rank">cf.</tp:taxon-name-part> <tp:taxon-name-part taxon-name-part-type="species" reg="indica">indica</tp:taxon-name-part></tp:taxon-name> Murray, 1906</td><td rowspan="1" colspan="1">YN4</td><td rowspan="1" colspan="1"><abbrev xmlns:xlink="http://www.w3.org/1999/xlink" xlink:title="Nearctic region" id="ABBRID0E2PCI" xlink:type="simple">NEA</abbrev>, <abbrev xmlns:xlink="http://www.w3.org/1999/xlink" xlink:title="Palearctic region" id="ABBRID0E6PCI" xlink:type="simple">PAL</abbrev>, <abbrev xmlns:xlink="http://www.w3.org/1999/xlink" xlink:title="Oriental region" id="ABBRID0EDQCI" xlink:type="simple">ORI</abbrev><sup>#</sup></td></tr><tr><td rowspan="1" colspan="1"><sup>*</sup><tp:taxon-name><tp:taxon-name-part taxon-name-part-type="genus" reg="Philodina">P.</tp:taxon-name-part> <tp:taxon-name-part taxon-name-part-type="uncertainty-rank">cf.</tp:taxon-name-part> <tp:taxon-name-part taxon-name-part-type="species" reg="proterva">proterva</tp:taxon-name-part></tp:taxon-name> Milne, 1916</td><td rowspan="1" colspan="1">GD5, YN1, 6, ZJ2</td><td rowspan="1" colspan="1"><abbrev xmlns:xlink="http://www.w3.org/1999/xlink" xlink:title="Afrotropical region" id="ABBRID0ECRCI" xlink:type="simple">AFR</abbrev>, <abbrev xmlns:xlink="http://www.w3.org/1999/xlink" xlink:title="Australian region" id="ABBRID0EGRCI" xlink:type="simple">AUS</abbrev>, <abbrev xmlns:xlink="http://www.w3.org/1999/xlink" xlink:title="Nearctic region" id="ABBRID0EKRCI" xlink:type="simple">NEA</abbrev>, <abbrev xmlns:xlink="http://www.w3.org/1999/xlink" xlink:title="Palearctic region" id="ABBRID0EORCI" xlink:type="simple">PAL</abbrev>, <abbrev xmlns:xlink="http://www.w3.org/1999/xlink" xlink:title="Oriental region" id="ABBRID0ESRCI" xlink:type="simple">ORI</abbrev><sup>#</sup></td></tr><tr><td rowspan="1" colspan="1"><sup>*</sup><italic><tp:taxon-name><tp:taxon-name-part taxon-name-part-type="genus" reg="Philodina">P.</tp:taxon-name-part> <tp:taxon-name-part taxon-name-part-type="species" reg="childi">childi</tp:taxon-name-part></tp:taxon-name></italic> Milne, 1916</td><td rowspan="1" colspan="1">GD14, YN7</td><td rowspan="1" colspan="1"><abbrev xmlns:xlink="http://www.w3.org/1999/xlink" xlink:title="Palearctic region" id="ABBRID0EPSCI" xlink:type="simple">PAL</abbrev>, <abbrev xmlns:xlink="http://www.w3.org/1999/xlink" xlink:title="Oriental region" id="ABBRID0ETSCI" xlink:type="simple">ORI</abbrev><sup>#</sup></td></tr><tr><td rowspan="1" colspan="1"><sup>*</sup><italic><tp:taxon-name><tp:taxon-name-part taxon-name-part-type="genus" reg="Philodina">P.</tp:taxon-name-part> <tp:taxon-name-part taxon-name-part-type="species" reg="duplicalcar">duplicalcar</tp:taxon-name-part></tp:taxon-name></italic> (De Koning, 1947)</td><td rowspan="1" colspan="1">NX2</td><td rowspan="1" colspan="1">
                  <abbrev xmlns:xlink="http://www.w3.org/1999/xlink" xlink:title="Palearctic region" id="ABBRID0EQTCI" xlink:type="simple">PAL</abbrev>
                </td></tr><tr><td rowspan="1" colspan="1"><italic><tp:taxon-name><tp:taxon-name-part taxon-name-part-type="genus" reg="Philodina">P.</tp:taxon-name-part> <tp:taxon-name-part taxon-name-part-type="species" reg="megalotrocha">megalotrocha</tp:taxon-name-part></tp:taxon-name></italic> Ehrenberg, 1832</td><td rowspan="1" colspan="1">HN5–6, 9, GD9, 12</td><td rowspan="1" colspan="1"><abbrev xmlns:xlink="http://www.w3.org/1999/xlink" xlink:title="Afrotropical region" id="ABBRID0ELUCI" xlink:type="simple">AFR</abbrev>, <abbrev xmlns:xlink="http://www.w3.org/1999/xlink" xlink:title="Australian region" id="ABBRID0EPUCI" xlink:type="simple">AUS</abbrev>, <abbrev xmlns:xlink="http://www.w3.org/1999/xlink" xlink:title="Nearctic region" id="ABBRID0ETUCI" xlink:type="simple">NEA</abbrev>, <abbrev xmlns:xlink="http://www.w3.org/1999/xlink" xlink:title="Neotropical region" id="ABBRID0EXUCI" xlink:type="simple">NEO</abbrev>, <abbrev xmlns:xlink="http://www.w3.org/1999/xlink" xlink:title="Oriental region" id="ABBRID0E2UCI" xlink:type="simple">ORI</abbrev>, <abbrev xmlns:xlink="http://www.w3.org/1999/xlink" xlink:title="Palearctic region" id="ABBRID0E6UCI" xlink:type="simple">PAL</abbrev></td></tr><tr><td rowspan="1" colspan="1"><sup>*</sup><tp:taxon-name><tp:taxon-name-part taxon-name-part-type="genus" reg="Philodina">P.</tp:taxon-name-part> <tp:taxon-name-part taxon-name-part-type="uncertainty-rank">cf.</tp:taxon-name-part> <tp:taxon-name-part taxon-name-part-type="species" reg="parvicalcar">parvicalcar</tp:taxon-name-part></tp:taxon-name> De Koning, 1947</td><td rowspan="1" colspan="1">SH2, GD25</td><td rowspan="1" colspan="1"><abbrev xmlns:xlink="http://www.w3.org/1999/xlink" xlink:title="Palearctic region" id="ABBRID0E4VCI" xlink:type="simple">PAL</abbrev>, <abbrev xmlns:xlink="http://www.w3.org/1999/xlink" xlink:title="Oriental region" id="ABBRID0EBWCI" xlink:type="simple">ORI</abbrev><sup>#</sup></td></tr><tr><td rowspan="1" colspan="1"><sup>*</sup><italic><tp:taxon-name><tp:taxon-name-part taxon-name-part-type="genus" reg="Philodina">P.</tp:taxon-name-part> <tp:taxon-name-part taxon-name-part-type="species" reg="plena">plena</tp:taxon-name-part></tp:taxon-name></italic> (Bryce, 1894)</td><td rowspan="1" colspan="1">QH1, YN7</td><td rowspan="1" colspan="1"><abbrev xmlns:xlink="http://www.w3.org/1999/xlink" xlink:title="Afrotropical region" id="ABBRID0E5WCI" xlink:type="simple">AFR</abbrev>, <abbrev xmlns:xlink="http://www.w3.org/1999/xlink" xlink:title="Antarctic region" id="ABBRID0ECXCI" xlink:type="simple">ANT</abbrev>, <abbrev xmlns:xlink="http://www.w3.org/1999/xlink" xlink:title="Australian region" id="ABBRID0EGXCI" xlink:type="simple">AUS</abbrev>, <abbrev xmlns:xlink="http://www.w3.org/1999/xlink" xlink:title="Nearctic region" id="ABBRID0EKXCI" xlink:type="simple">NEA</abbrev>, <abbrev xmlns:xlink="http://www.w3.org/1999/xlink" xlink:title="Neotropical region" id="ABBRID0EOXCI" xlink:type="simple">NEO</abbrev>, <abbrev xmlns:xlink="http://www.w3.org/1999/xlink" xlink:title="Palearctic region" id="ABBRID0ESXCI" xlink:type="simple">PAL</abbrev>, <abbrev xmlns:xlink="http://www.w3.org/1999/xlink" xlink:title="Oriental region" id="ABBRID0EWXCI" xlink:type="simple">ORI</abbrev><sup>#</sup></td></tr><tr><td rowspan="1" colspan="1"><sup>*</sup><italic><tp:taxon-name><tp:taxon-name-part taxon-name-part-type="genus" reg="Philodina">P.</tp:taxon-name-part> <tp:taxon-name-part taxon-name-part-type="species" reg="rapida">rapida</tp:taxon-name-part></tp:taxon-name></italic> Milne, 1916</td><td rowspan="1" colspan="1">YN7</td><td rowspan="1" colspan="1"><abbrev xmlns:xlink="http://www.w3.org/1999/xlink" xlink:title="Afrotropical region" id="ABBRID0ETYCI" xlink:type="simple">AFR</abbrev>, <abbrev xmlns:xlink="http://www.w3.org/1999/xlink" xlink:title="Neotropical region" id="ABBRID0EXYCI" xlink:type="simple">NEO</abbrev>, <abbrev xmlns:xlink="http://www.w3.org/1999/xlink" xlink:title="Palearctic region" id="ABBRID0E2YCI" xlink:type="simple">PAL</abbrev>, <abbrev xmlns:xlink="http://www.w3.org/1999/xlink" xlink:title="Oriental region" id="ABBRID0E6YCI" xlink:type="simple">ORI</abbrev><sup>#</sup></td></tr><tr><td rowspan="1" colspan="1"><italic><tp:taxon-name><tp:taxon-name-part taxon-name-part-type="genus" reg="Philodina">P.</tp:taxon-name-part> <tp:taxon-name-part taxon-name-part-type="species" reg="roseola">roseola</tp:taxon-name-part></tp:taxon-name></italic> Ehrenberg, 1832</td><td rowspan="1" colspan="1">GD19</td><td rowspan="1" colspan="1"><abbrev xmlns:xlink="http://www.w3.org/1999/xlink" xlink:title="Afrotropical region" id="ABBRID0E1ZCI" xlink:type="simple">AFR</abbrev>, <abbrev xmlns:xlink="http://www.w3.org/1999/xlink" xlink:title="Australian region" id="ABBRID0E5ZCI" xlink:type="simple">AUS</abbrev>, <abbrev xmlns:xlink="http://www.w3.org/1999/xlink" xlink:title="Nearctic region" id="ABBRID0EC1CI" xlink:type="simple">NEA</abbrev>, <abbrev xmlns:xlink="http://www.w3.org/1999/xlink" xlink:title="Neotropical region" id="ABBRID0EG1CI" xlink:type="simple">NEO</abbrev>, <abbrev xmlns:xlink="http://www.w3.org/1999/xlink" xlink:title="Palearctic region" id="ABBRID0EK1CI" xlink:type="simple">PAL</abbrev>, <abbrev xmlns:xlink="http://www.w3.org/1999/xlink" xlink:title="Oriental region" id="ABBRID0EO1CI" xlink:type="simple">ORI</abbrev><sup>#</sup></td></tr><tr><td rowspan="1" colspan="1"><sup>*</sup><italic><tp:taxon-name><tp:taxon-name-part taxon-name-part-type="genus" reg="Philodina">P.</tp:taxon-name-part> <tp:taxon-name-part taxon-name-part-type="species" reg="rugosa">rugosa</tp:taxon-name-part></tp:taxon-name></italic> Bryce, 1903</td><td rowspan="1" colspan="1">GD20–21</td><td rowspan="1" colspan="1"><abbrev xmlns:xlink="http://www.w3.org/1999/xlink" xlink:title="Afrotropical region" id="ABBRID0EL2CI" xlink:type="simple">AFR</abbrev>, <abbrev xmlns:xlink="http://www.w3.org/1999/xlink" xlink:title="Australian region" id="ABBRID0EP2CI" xlink:type="simple">AUS</abbrev>, <abbrev xmlns:xlink="http://www.w3.org/1999/xlink" xlink:title="Nearctic region" id="ABBRID0ET2CI" xlink:type="simple">NEA</abbrev>, <abbrev xmlns:xlink="http://www.w3.org/1999/xlink" xlink:title="Neotropical region" id="ABBRID0EX2CI" xlink:type="simple">NEO</abbrev>, <abbrev xmlns:xlink="http://www.w3.org/1999/xlink" xlink:title="Palearctic region" id="ABBRID0E22CI" xlink:type="simple">PAL</abbrev>, <abbrev xmlns:xlink="http://www.w3.org/1999/xlink" xlink:title="Oriental region" id="ABBRID0E62CI" xlink:type="simple">ORI</abbrev><sup>#</sup></td></tr><tr><td rowspan="1" colspan="1"><sup>*</sup><italic><tp:taxon-name><tp:taxon-name-part taxon-name-part-type="genus" reg="Philodina">P.</tp:taxon-name-part> <tp:taxon-name-part taxon-name-part-type="species" reg="tenuicalcar">tenuicalcar</tp:taxon-name-part></tp:taxon-name></italic> De Koning, 1947</td><td rowspan="1" colspan="1">NX1</td><td rowspan="1" colspan="1">
                  <abbrev xmlns:xlink="http://www.w3.org/1999/xlink" xlink:title="Palearctic region" id="ABBRID0E33CI" xlink:type="simple">PAL</abbrev>
                </td></tr><tr><td rowspan="1" colspan="1"><sup>*</sup><italic><tp:taxon-name><tp:taxon-name-part taxon-name-part-type="genus" reg="Philodina">P.</tp:taxon-name-part> <tp:taxon-name-part taxon-name-part-type="species" reg="tranquilla">tranquilla</tp:taxon-name-part></tp:taxon-name></italic> Wulfert, 1942</td><td rowspan="1" colspan="1">HN2, GS1</td><td rowspan="1" colspan="1"><abbrev xmlns:xlink="http://www.w3.org/1999/xlink" xlink:title="Australian region" id="ABBRID0EZ4CI" xlink:type="simple">AUS</abbrev>, <abbrev xmlns:xlink="http://www.w3.org/1999/xlink" xlink:title="Palearctic region" id="ABBRID0E44CI" xlink:type="simple">PAL</abbrev>, <abbrev xmlns:xlink="http://www.w3.org/1999/xlink" xlink:title="Oriental region" id="ABBRID0EB5CI" xlink:type="simple">ORI</abbrev><sup>#</sup></td></tr><tr><td rowspan="1" colspan="1"><italic><tp:taxon-name><tp:taxon-name-part taxon-name-part-type="genus" reg="Philodina">P.</tp:taxon-name-part> <tp:taxon-name-part taxon-name-part-type="species" reg="vorax">vorax</tp:taxon-name-part></tp:taxon-name></italic> (Janson, 1893)</td><td rowspan="1" colspan="1">HN2</td><td rowspan="1" colspan="1"><abbrev xmlns:xlink="http://www.w3.org/1999/xlink" xlink:title="Afrotropical region" id="ABBRID0E35CI" xlink:type="simple">AFR</abbrev>, <abbrev xmlns:xlink="http://www.w3.org/1999/xlink" xlink:title="Australian region" id="ABBRID0EA6CI" xlink:type="simple">AUS</abbrev>, <abbrev xmlns:xlink="http://www.w3.org/1999/xlink" xlink:title="Nearctic region" id="ABBRID0EE6CI" xlink:type="simple">NEA</abbrev>, <abbrev xmlns:xlink="http://www.w3.org/1999/xlink" xlink:title="Neotropical region" id="ABBRID0EI6CI" xlink:type="simple">NEO</abbrev>, <abbrev xmlns:xlink="http://www.w3.org/1999/xlink" xlink:title="Oriental region" id="ABBRID0EM6CI" xlink:type="simple">ORI</abbrev>, <abbrev xmlns:xlink="http://www.w3.org/1999/xlink" xlink:title="Palearctic region" id="ABBRID0EQ6CI" xlink:type="simple">PAL</abbrev></td></tr><tr><td rowspan="1" colspan="1"><sup>*</sup><italic><tp:taxon-name><tp:taxon-name-part taxon-name-part-type="genus" reg="Pleuretra">Pleuretra</tp:taxon-name-part> <tp:taxon-name-part taxon-name-part-type="species" reg="africana">africana</tp:taxon-name-part></tp:taxon-name></italic> Murray, 1911</td><td rowspan="1" colspan="1">YN2, 6</td><td rowspan="1" colspan="1"><abbrev xmlns:xlink="http://www.w3.org/1999/xlink" xlink:title="Afrotropical region" id="ABBRID0EMADI" xlink:type="simple">AFR</abbrev>, <abbrev xmlns:xlink="http://www.w3.org/1999/xlink" xlink:title="Neotropical region" id="ABBRID0EQADI" xlink:type="simple">NEO</abbrev>, <abbrev xmlns:xlink="http://www.w3.org/1999/xlink" xlink:title="Oriental region" id="ABBRID0EUADI" xlink:type="simple">ORI</abbrev><sup>#</sup></td></tr><tr><td rowspan="1" colspan="1"><sup>*</sup><italic><tp:taxon-name><tp:taxon-name-part taxon-name-part-type="genus" reg="Philodina">P.</tp:taxon-name-part> <tp:taxon-name-part taxon-name-part-type="species" reg="brycei">brycei</tp:taxon-name-part></tp:taxon-name></italic> (Weber, 1898)</td><td rowspan="1" colspan="1">GD15, 23</td><td rowspan="1" colspan="1"><abbrev xmlns:xlink="http://www.w3.org/1999/xlink" xlink:title="Afrotropical region" id="ABBRID0ERBDI" xlink:type="simple">AFR</abbrev>, <abbrev xmlns:xlink="http://www.w3.org/1999/xlink" xlink:title="Australian region" id="ABBRID0EVBDI" xlink:type="simple">AUS</abbrev>, <abbrev xmlns:xlink="http://www.w3.org/1999/xlink" xlink:title="Nearctic region" id="ABBRID0EZBDI" xlink:type="simple">NEA</abbrev>, <abbrev xmlns:xlink="http://www.w3.org/1999/xlink" xlink:title="Neotropical region" id="ABBRID0E4BDI" xlink:type="simple">NEO</abbrev>, <abbrev xmlns:xlink="http://www.w3.org/1999/xlink" xlink:title="Palearctic region" id="ABBRID0EBCDI" xlink:type="simple">PAL</abbrev>, <abbrev xmlns:xlink="http://www.w3.org/1999/xlink" xlink:title="Oriental region" id="ABBRID0EFCDI" xlink:type="simple">ORI</abbrev><sup>#</sup></td></tr><tr><td rowspan="1" colspan="1"><italic><tp:taxon-name><tp:taxon-name-part taxon-name-part-type="genus" reg="Rotaria">Rotaria</tp:taxon-name-part> <tp:taxon-name-part taxon-name-part-type="species" reg="citrina">citrina</tp:taxon-name-part></tp:taxon-name></italic> (Ehrenberg, 1838)</td><td rowspan="1" colspan="1">GD16</td><td rowspan="1" colspan="1"><abbrev xmlns:xlink="http://www.w3.org/1999/xlink" xlink:title="Afrotropical region" id="ABBRID0EADDI" xlink:type="simple">AFR</abbrev>, <abbrev xmlns:xlink="http://www.w3.org/1999/xlink" xlink:title="Australian region" id="ABBRID0EEDDI" xlink:type="simple">AUS</abbrev>, <abbrev xmlns:xlink="http://www.w3.org/1999/xlink" xlink:title="Nearctic region" id="ABBRID0EIDDI" xlink:type="simple">NEA</abbrev>, <abbrev xmlns:xlink="http://www.w3.org/1999/xlink" xlink:title="Palearctic region" id="ABBRID0EMDDI" xlink:type="simple">PAL</abbrev>, <abbrev xmlns:xlink="http://www.w3.org/1999/xlink" xlink:title="Oriental region" id="ABBRID0EQDDI" xlink:type="simple">ORI</abbrev><sup>#</sup></td></tr><tr><td rowspan="1" colspan="1"><sup>*</sup><italic><tp:taxon-name><tp:taxon-name-part taxon-name-part-type="genus" reg="Rotaria">R.</tp:taxon-name-part> <tp:taxon-name-part taxon-name-part-type="species" reg="laticeps">laticeps</tp:taxon-name-part></tp:taxon-name></italic> Wulfert, 1942</td><td rowspan="1" colspan="1">GD15, 24</td><td rowspan="1" colspan="1"><abbrev xmlns:xlink="http://www.w3.org/1999/xlink" xlink:title="Australian region" id="ABBRID0ENEDI" xlink:type="simple">AUS</abbrev>, <abbrev xmlns:xlink="http://www.w3.org/1999/xlink" xlink:title="Palearctic region" id="ABBRID0EREDI" xlink:type="simple">PAL</abbrev>, <abbrev xmlns:xlink="http://www.w3.org/1999/xlink" xlink:title="Oriental region" id="ABBRID0EVEDI" xlink:type="simple">ORI</abbrev><sup>#</sup></td></tr><tr><td rowspan="1" colspan="1"><italic><tp:taxon-name><tp:taxon-name-part taxon-name-part-type="genus" reg="Rotaria">R.</tp:taxon-name-part> <tp:taxon-name-part taxon-name-part-type="species" reg="neptunia">neptunia</tp:taxon-name-part></tp:taxon-name></italic> Ehrenberg, 1830</td><td rowspan="1" colspan="1">GD16–17</td><td rowspan="1" colspan="1"><abbrev xmlns:xlink="http://www.w3.org/1999/xlink" xlink:title="Afrotropical region" id="ABBRID0EQFDI" xlink:type="simple">AFR</abbrev>, <abbrev xmlns:xlink="http://www.w3.org/1999/xlink" xlink:title="Australian region" id="ABBRID0EUFDI" xlink:type="simple">AUS</abbrev>, <abbrev xmlns:xlink="http://www.w3.org/1999/xlink" xlink:title="Nearctic region" id="ABBRID0EYFDI" xlink:type="simple">NEA</abbrev>, <abbrev xmlns:xlink="http://www.w3.org/1999/xlink" xlink:title="Neotropical region" id="ABBRID0E3FDI" xlink:type="simple">NEO</abbrev>, <abbrev xmlns:xlink="http://www.w3.org/1999/xlink" xlink:title="Oriental region" id="ABBRID0EAGDI" xlink:type="simple">ORI</abbrev>, <abbrev xmlns:xlink="http://www.w3.org/1999/xlink" xlink:title="Palearctic region" id="ABBRID0EEGDI" xlink:type="simple">PAL</abbrev></td></tr><tr><td rowspan="1" colspan="1"><sup>*</sup><italic><tp:taxon-name><tp:taxon-name-part taxon-name-part-type="genus" reg="Rotaria">R.</tp:taxon-name-part> <tp:taxon-name-part taxon-name-part-type="species" reg="neptunoida">neptunoida</tp:taxon-name-part></tp:taxon-name></italic> Harring, 1913</td><td rowspan="1" colspan="1">GD16–17, 19</td><td rowspan="1" colspan="1"><abbrev xmlns:xlink="http://www.w3.org/1999/xlink" xlink:title="Afrotropical region" id="ABBRID0EAHDI" xlink:type="simple">AFR</abbrev>, <abbrev xmlns:xlink="http://www.w3.org/1999/xlink" xlink:title="Australian region" id="ABBRID0EEHDI" xlink:type="simple">AUS</abbrev>, <abbrev xmlns:xlink="http://www.w3.org/1999/xlink" xlink:title="Nearctic region" id="ABBRID0EIHDI" xlink:type="simple">NEA</abbrev>, <abbrev xmlns:xlink="http://www.w3.org/1999/xlink" xlink:title="Oriental region" id="ABBRID0EMHDI" xlink:type="simple">ORI</abbrev>, <abbrev xmlns:xlink="http://www.w3.org/1999/xlink" xlink:title="Palearctic region" id="ABBRID0EQHDI" xlink:type="simple">PAL</abbrev></td></tr><tr><td rowspan="1" colspan="1"><italic><tp:taxon-name><tp:taxon-name-part taxon-name-part-type="genus" reg="Rotaria">R.</tp:taxon-name-part> <tp:taxon-name-part taxon-name-part-type="species" reg="rotatoria">rotatoria</tp:taxon-name-part></tp:taxon-name></italic> (Pallas, 1766)</td><td rowspan="1" colspan="1">HN5, GD8, 18, SH1, 3</td><td rowspan="1" colspan="1"><abbrev xmlns:xlink="http://www.w3.org/1999/xlink" xlink:title="Afrotropical region" id="ABBRID0EKIDI" xlink:type="simple">AFR</abbrev>, <abbrev xmlns:xlink="http://www.w3.org/1999/xlink" xlink:title="Australian region" id="ABBRID0EOIDI" xlink:type="simple">AUS</abbrev>, <abbrev xmlns:xlink="http://www.w3.org/1999/xlink" xlink:title="Nearctic region" id="ABBRID0ESIDI" xlink:type="simple">NEA</abbrev>, <abbrev xmlns:xlink="http://www.w3.org/1999/xlink" xlink:title="Neotropical region" id="ABBRID0EWIDI" xlink:type="simple">NEO</abbrev>, <abbrev xmlns:xlink="http://www.w3.org/1999/xlink" xlink:title="Oriental region" id="ABBRID0E1IDI" xlink:type="simple">ORI</abbrev>, <abbrev xmlns:xlink="http://www.w3.org/1999/xlink" xlink:title="Palearctic region" id="ABBRID0E5IDI" xlink:type="simple">PAL</abbrev></td></tr><tr><td rowspan="1" colspan="1"><italic><tp:taxon-name><tp:taxon-name-part taxon-name-part-type="genus" reg="Rotaria">R.</tp:taxon-name-part> <tp:taxon-name-part taxon-name-part-type="species" reg="sordida">sordida</tp:taxon-name-part></tp:taxon-name></italic> (Western, 1893)</td><td rowspan="1" colspan="1">HN2, 8, YN2–3, GD13–14,26, JS1</td><td rowspan="1" colspan="1"><abbrev xmlns:xlink="http://www.w3.org/1999/xlink" xlink:title="Afrotropical region" id="ABBRID0EYJDI" xlink:type="simple">AFR</abbrev>, <abbrev xmlns:xlink="http://www.w3.org/1999/xlink" xlink:title="Australian region" id="ABBRID0E3JDI" xlink:type="simple">AUS</abbrev>, <abbrev xmlns:xlink="http://www.w3.org/1999/xlink" xlink:title="Nearctic region" id="ABBRID0EAKDI" xlink:type="simple">NEA</abbrev>, <abbrev xmlns:xlink="http://www.w3.org/1999/xlink" xlink:title="Neotropical region" id="ABBRID0EEKDI" xlink:type="simple">NEO</abbrev>, <abbrev xmlns:xlink="http://www.w3.org/1999/xlink" xlink:title="Oriental region" id="ABBRID0EIKDI" xlink:type="simple">ORI</abbrev>, <abbrev xmlns:xlink="http://www.w3.org/1999/xlink" xlink:title="Palearctic region" id="ABBRID0EMKDI" xlink:type="simple">PAL</abbrev></td></tr><tr><td rowspan="1" colspan="1"><italic><tp:taxon-name><tp:taxon-name-part taxon-name-part-type="genus" reg="Rotaria">R.</tp:taxon-name-part> <tp:taxon-name-part taxon-name-part-type="species" reg="tardigrada">tardigrada</tp:taxon-name-part></tp:taxon-name></italic> (Ehrenberg, 1830)</td><td rowspan="1" colspan="1">HN9</td><td rowspan="1" colspan="1"><abbrev xmlns:xlink="http://www.w3.org/1999/xlink" xlink:title="Afrotropical region" id="ABBRID0EGLDI" xlink:type="simple">AFR</abbrev>, <abbrev xmlns:xlink="http://www.w3.org/1999/xlink" xlink:title="Australian region" id="ABBRID0EKLDI" xlink:type="simple">AUS</abbrev>, <abbrev xmlns:xlink="http://www.w3.org/1999/xlink" xlink:title="Nearctic region" id="ABBRID0EOLDI" xlink:type="simple">NEA</abbrev>, <abbrev xmlns:xlink="http://www.w3.org/1999/xlink" xlink:title="Neotropical region" id="ABBRID0ESLDI" xlink:type="simple">NEO</abbrev>, <abbrev xmlns:xlink="http://www.w3.org/1999/xlink" xlink:title="Oriental region" id="ABBRID0EWLDI" xlink:type="simple">ORI</abbrev>, <abbrev xmlns:xlink="http://www.w3.org/1999/xlink" xlink:title="Palearctic region" id="ABBRID0E1LDI" xlink:type="simple">PAL</abbrev></td></tr><tr><td rowspan="1" colspan="1"><italic><tp:taxon-name><tp:taxon-name-part taxon-name-part-type="genus" reg="Rotaria">R.</tp:taxon-name-part> <tp:taxon-name-part taxon-name-part-type="species" reg="tridens">tridens</tp:taxon-name-part></tp:taxon-name></italic> (Montet, 1915)</td><td rowspan="1" colspan="1">HN6, 9, GD9, 12</td><td rowspan="1" colspan="1"><abbrev xmlns:xlink="http://www.w3.org/1999/xlink" xlink:title="Australian region" id="ABBRID0EUMDI" xlink:type="simple">AUS</abbrev>, <abbrev xmlns:xlink="http://www.w3.org/1999/xlink" xlink:title="Nearctic region" id="ABBRID0EYMDI" xlink:type="simple">NEA</abbrev>, <abbrev xmlns:xlink="http://www.w3.org/1999/xlink" xlink:title="Neotropical region" id="ABBRID0E3MDI" xlink:type="simple">NEO</abbrev>, PA<sup>L</sup>, <abbrev xmlns:xlink="http://www.w3.org/1999/xlink" xlink:title="Oriental region" id="ABBRID0ECNDI" xlink:type="simple">ORI</abbrev>#</td></tr></tbody></table><table-wrap-foot><fn><p>*: Taxa new for China, #: new for <abbrev xmlns:xlink="http://www.w3.org/1999/xlink" xlink:title="Oriental region" id="ABBRID0EKNDI" xlink:type="simple">ORI</abbrev>. Abbreviations: <abbrev xmlns:xlink="http://www.w3.org/1999/xlink" xlink:title="Afrotropical region" id="ABBRID0EONDI" xlink:type="simple">AFR</abbrev>: Afrotropical region; <abbrev xmlns:xlink="http://www.w3.org/1999/xlink" xlink:title="Antarctic region" id="ABBRID0ESNDI" xlink:type="simple">ANT</abbrev>: Antarctic region; <abbrev xmlns:xlink="http://www.w3.org/1999/xlink" xlink:title="Australian region" id="ABBRID0EWNDI" xlink:type="simple">AUS</abbrev>: Australian region; <abbrev xmlns:xlink="http://www.w3.org/1999/xlink" xlink:title="Nearctic region" id="ABBRID0E1NDI" xlink:type="simple">NEA</abbrev>: Nearctic region; <abbrev xmlns:xlink="http://www.w3.org/1999/xlink" xlink:title="Neotropical region" id="ABBRID0E5NDI" xlink:type="simple">NEO</abbrev>: Neotropical region; <abbrev xmlns:xlink="http://www.w3.org/1999/xlink" xlink:title="Oriental region" id="ABBRID0ECODI" xlink:type="simple">ORI</abbrev>: Oriental region; <abbrev xmlns:xlink="http://www.w3.org/1999/xlink" xlink:title="Pacific region" id="ABBRID0EGODI" xlink:type="simple">PAC</abbrev>: Pacific region; <abbrev xmlns:xlink="http://www.w3.org/1999/xlink" xlink:title="Palearctic region" id="ABBRID0EKODI" xlink:type="simple">PAL</abbrev>: Palearctic region. ‘cf.’ is retained for those taxa which have some differences from the nominate morphospecies, requiring further study. Locality codes see Table <xref ref-type="table" rid="T2">2</xref> for sampling information.</p></fn></table-wrap-foot></table-wrap><table-wrap id="T2" position="float" orientation="portrait"><label>Table 2.</label><caption><p>Sampling locality information of this survey.</p></caption><table id="TID0EYUAI" rules="all"><tbody><tr><th rowspan="1" colspan="1">Locality codes</th><th rowspan="1" colspan="1">Locality</th><th rowspan="1" colspan="1">Sampling date</th><th rowspan="1" colspan="1">Habitat</th><th rowspan="1" colspan="1">GPS coordinates</th><th rowspan="1" colspan="1">Elevation (m)</th></tr><tr><td rowspan="1" colspan="1">GD1</td><td rowspan="1" colspan="1">Chaozhou</td><td rowspan="1" colspan="1">18.08.2017</td><td rowspan="1" colspan="1">Moss on concrete</td><td rowspan="1" colspan="1">
                  <named-content xmlns:xlink="http://www.w3.org/1999/xlink" content-type="dwc:verbatimCoordinates" xlink:type="simple">
                    <named-content content-type="geo-json" specific-use="{&#34;type&#34;:&#34;Point&#34;,&#34;coordinates&#34;:[116.636706,23.970869]}" id="NCID0EN5AG" xlink:type="simple">23°58'15.13"N, 116°38'12.14"E</named-content>
                  </named-content>
                </td><td rowspan="1" colspan="1">1136</td></tr><tr><td rowspan="1" colspan="1">GD2</td><td rowspan="1" colspan="1">Chaozhou</td><td rowspan="1" colspan="1">18.08.2017</td><td rowspan="1" colspan="1">Moss on bark</td><td rowspan="1" colspan="1">
                  <named-content xmlns:xlink="http://www.w3.org/1999/xlink" content-type="dwc:verbatimCoordinates" xlink:type="simple">
                    <named-content content-type="geo-json" specific-use="{&#34;type&#34;:&#34;Point&#34;,&#34;coordinates&#34;:[116.636689,23.970814]}" id="NCID0EJ6AG" xlink:type="simple">23°58'14.93"N, 116°38'12.08E</named-content>
                  </named-content>
                </td><td rowspan="1" colspan="1">1139</td></tr><tr><td rowspan="1" colspan="1">GD3</td><td rowspan="1" colspan="1">Chaozhou</td><td rowspan="1" colspan="1">18.08.2017</td><td rowspan="1" colspan="1">Moss on rock</td><td rowspan="1" colspan="1">
                  <named-content xmlns:xlink="http://www.w3.org/1999/xlink" content-type="dwc:verbatimCoordinates" xlink:type="simple">
                    <named-content content-type="geo-json" specific-use="{&#34;type&#34;:&#34;Point&#34;,&#34;coordinates&#34;:[116.636697,23.970831]}" id="NCID0EFABG" xlink:type="simple">23°58'14.99"N, 116°38'12.11"E</named-content>
                  </named-content>
                </td><td rowspan="1" colspan="1">1138</td></tr><tr><td rowspan="1" colspan="1">GD4</td><td rowspan="1" colspan="1">Chaozhou</td><td rowspan="1" colspan="1">18.08.2017</td><td rowspan="1" colspan="1">Moss on soil</td><td rowspan="1" colspan="1">
                  <named-content xmlns:xlink="http://www.w3.org/1999/xlink" content-type="dwc:verbatimCoordinates" xlink:type="simple">
                    <named-content content-type="geo-json" specific-use="{&#34;type&#34;:&#34;Point&#34;,&#34;coordinates&#34;:[116.636692,23.970839]}" id="NCID0EBBBG" xlink:type="simple">23°58'15.02"N, 116°38'12.09"E</named-content>
                  </named-content>
                </td><td rowspan="1" colspan="1">1138</td></tr><tr><td rowspan="1" colspan="1">GD5</td><td rowspan="1" colspan="1">Chaozhou</td><td rowspan="1" colspan="1">18.08.2017</td><td rowspan="1" colspan="1">Moss on rock</td><td rowspan="1" colspan="1">
                  <named-content xmlns:xlink="http://www.w3.org/1999/xlink" content-type="dwc:verbatimCoordinates" xlink:type="simple">
                    <named-content content-type="geo-json" specific-use="{&#34;type&#34;:&#34;Point&#34;,&#34;coordinates&#34;:[116.616622,23.933158]}" id="NCID0E4BBG" xlink:type="simple">23°55'59.37"N, 116°36'59.84"E</named-content>
                  </named-content>
                </td><td rowspan="1" colspan="1">436</td></tr><tr><td rowspan="1" colspan="1">GD6</td><td rowspan="1" colspan="1">Guangzhou</td><td rowspan="1" colspan="1">05.11.2017</td><td rowspan="1" colspan="1">Dry moss on bark</td><td rowspan="1" colspan="1">
                  <named-content xmlns:xlink="http://www.w3.org/1999/xlink" content-type="dwc:verbatimCoordinates" xlink:type="simple">
                    <named-content content-type="geo-json" specific-use="{&#34;type&#34;:&#34;Point&#34;,&#34;coordinates&#34;:[113.239222,23.109753]}" id="NCID0EZCBG" xlink:type="simple">23°06'35.11"N, 113°14'21.20"E</named-content>
                  </named-content>
                </td><td rowspan="1" colspan="1">10</td></tr><tr><td rowspan="1" colspan="1">GD7</td><td rowspan="1" colspan="1">Guangzhou</td><td rowspan="1" colspan="1">20.09.2017</td><td rowspan="1" colspan="1">Lotus pond</td><td rowspan="1" colspan="1">
                  <named-content xmlns:xlink="http://www.w3.org/1999/xlink" content-type="dwc:verbatimCoordinates" xlink:type="simple">
                    <named-content content-type="geo-json" specific-use="{&#34;type&#34;:&#34;Point&#34;,&#34;coordinates&#34;:[113.344289,23.131889]}" id="NCID0EVDBG" xlink:type="simple">23°07'54.80"N, 113°20'39.44"E</named-content>
                  </named-content>
                </td><td rowspan="1" colspan="1">16</td></tr><tr><td rowspan="1" colspan="1">GD8</td><td rowspan="1" colspan="1">Guangzhou</td><td rowspan="1" colspan="1">05.11.2017</td><td rowspan="1" colspan="1">Lotus pond</td><td rowspan="1" colspan="1">
                  <named-content xmlns:xlink="http://www.w3.org/1999/xlink" content-type="dwc:verbatimCoordinates" xlink:type="simple">
                    <named-content content-type="geo-json" specific-use="{&#34;type&#34;:&#34;Point&#34;,&#34;coordinates&#34;:[113.344289,23.131889]}" id="NCID0EREBG" xlink:type="simple">23°07'54.80"N, 113°20'39.44"E</named-content>
                  </named-content>
                </td><td rowspan="1" colspan="1">16</td></tr><tr><td rowspan="1" colspan="1">GD9</td><td rowspan="1" colspan="1">Guangzhou</td><td rowspan="1" colspan="1">25.10.2018</td><td rowspan="1" colspan="1">Lotus pond</td><td rowspan="1" colspan="1">
                  <named-content xmlns:xlink="http://www.w3.org/1999/xlink" content-type="dwc:verbatimCoordinates" xlink:type="simple">
                    <named-content content-type="geo-json" specific-use="{&#34;type&#34;:&#34;Point&#34;,&#34;coordinates&#34;:[113.344289,23.131889]}" id="NCID0ENFBG" xlink:type="simple">23°07'54.80"N, 113°20'39.44"E</named-content>
                  </named-content>
                </td><td rowspan="1" colspan="1">16</td></tr><tr><td rowspan="1" colspan="1">GD10</td><td rowspan="1" colspan="1">Guangzhou</td><td rowspan="1" colspan="1">11.06.2018</td><td rowspan="1" colspan="1">Moss on concrete</td><td rowspan="1" colspan="1">
                  <named-content xmlns:xlink="http://www.w3.org/1999/xlink" content-type="dwc:verbatimCoordinates" xlink:type="simple">
                    <named-content content-type="geo-json" specific-use="{&#34;type&#34;:&#34;Point&#34;,&#34;coordinates&#34;:[113.344114,23.133692]}" id="NCID0EJGBG" xlink:type="simple">23°08'1.29"N, 113°20'38.81"E</named-content>
                  </named-content>
                </td><td rowspan="1" colspan="1">15</td></tr><tr><td rowspan="1" colspan="1">GD11</td><td rowspan="1" colspan="1">Guangzhou</td><td rowspan="1" colspan="1">11.06.2018</td><td rowspan="1" colspan="1">Soil</td><td rowspan="1" colspan="1">
                  <named-content xmlns:xlink="http://www.w3.org/1999/xlink" content-type="dwc:verbatimCoordinates" xlink:type="simple">
                    <named-content content-type="geo-json" specific-use="{&#34;type&#34;:&#34;Point&#34;,&#34;coordinates&#34;:[113.343736,23.131081]}" id="NCID0EFHBG" xlink:type="simple">23°07'51.89"N, 113°20'37.45"E</named-content>
                  </named-content>
                </td><td rowspan="1" colspan="1">18</td></tr><tr><td rowspan="1" colspan="1">GD12</td><td rowspan="1" colspan="1">Haiou island</td><td rowspan="1" colspan="1">28.10.2017</td><td rowspan="1" colspan="1">Water hyacinth root in brackish water</td><td rowspan="1" colspan="1">
                  <named-content xmlns:xlink="http://www.w3.org/1999/xlink" content-type="dwc:verbatimCoordinates" xlink:type="simple">
                    <named-content content-type="geo-json" specific-use="{&#34;type&#34;:&#34;Point&#34;,&#34;coordinates&#34;:[113.511375,22.973156]}" id="NCID0EBIBG" xlink:type="simple">22°58'23.36"N, 113°30'40.95"E</named-content>
                  </named-content>
                </td><td rowspan="1" colspan="1">4</td></tr><tr><td rowspan="1" colspan="1">GD13</td><td rowspan="1" colspan="1">Guangzhou</td><td rowspan="1" colspan="1">13.06.2018</td><td rowspan="1" colspan="1">Bamboo leaf litter</td><td rowspan="1" colspan="1">
                  <named-content xmlns:xlink="http://www.w3.org/1999/xlink" content-type="dwc:verbatimCoordinates" xlink:type="simple">
                    <named-content content-type="geo-json" specific-use="{&#34;type&#34;:&#34;Point&#34;,&#34;coordinates&#34;:[113.439781,23.301144]}" id="NCID0E4IBG" xlink:type="simple">23°18'4.12"N, 113°26'23.21"E</named-content>
                  </named-content>
                </td><td rowspan="1" colspan="1">214</td></tr><tr><td rowspan="1" colspan="1">GD14</td><td rowspan="1" colspan="1">Guangzhou</td><td rowspan="1" colspan="1">13.06.2018</td><td rowspan="1" colspan="1">Bamboo leaf litter</td><td rowspan="1" colspan="1">
                  <named-content xmlns:xlink="http://www.w3.org/1999/xlink" content-type="dwc:verbatimCoordinates" xlink:type="simple">
                    <named-content content-type="geo-json" specific-use="{&#34;type&#34;:&#34;Point&#34;,&#34;coordinates&#34;:[113.448928,23.305275]}" id="NCID0EZJBG" xlink:type="simple">23°18'18.99"N, 113°26'56.14"E</named-content>
                  </named-content>
                </td><td rowspan="1" colspan="1">152</td></tr><tr><td rowspan="1" colspan="1">GD15</td><td rowspan="1" colspan="1">Guangzhou</td><td rowspan="1" colspan="1">20.06.2017</td><td rowspan="1" colspan="1">Bottom of lotic water</td><td rowspan="1" colspan="1">
                  <named-content xmlns:xlink="http://www.w3.org/1999/xlink" content-type="dwc:verbatimCoordinates" xlink:type="simple">
                    <named-content content-type="geo-json" specific-use="{&#34;type&#34;:&#34;Point&#34;,&#34;coordinates&#34;:[113.440964,23.300164]}" id="NCID0EVKBG" xlink:type="simple">23°18'0.59"N, 113°26'27.47"E</named-content>
                  </named-content>
                </td><td rowspan="1" colspan="1">226</td></tr><tr><td rowspan="1" colspan="1">GD16</td><td rowspan="1" colspan="1">Guangzhou</td><td rowspan="1" colspan="1">26.10.2018</td><td rowspan="1" colspan="1">Urban river</td><td rowspan="1" colspan="1">
                  <named-content xmlns:xlink="http://www.w3.org/1999/xlink" content-type="dwc:verbatimCoordinates" xlink:type="simple">
                    <named-content content-type="geo-json" specific-use="{&#34;type&#34;:&#34;Point&#34;,&#34;coordinates&#34;:[113.407389,23.058056]}" id="NCID0ERLBG" xlink:type="simple">23°03'29.0"N, 113°24' 26.6"E</named-content>
                  </named-content>
                </td><td rowspan="1" colspan="1">0.75</td></tr><tr><td rowspan="1" colspan="1">GD17</td><td rowspan="1" colspan="1">Nanao island</td><td rowspan="1" colspan="1">22.04.2018</td><td rowspan="1" colspan="1">Puddle</td><td rowspan="1" colspan="1">
                  <named-content xmlns:xlink="http://www.w3.org/1999/xlink" content-type="dwc:verbatimCoordinates" xlink:type="simple">
                    <named-content content-type="geo-json" specific-use="{&#34;type&#34;:&#34;Point&#34;,&#34;coordinates&#34;:[117.030433,23.429133]}" id="NCID0ENMBG" xlink:type="simple">23°25'44.88"N, 117°01'49.56"E</named-content>
                  </named-content>
                </td><td rowspan="1" colspan="1">108</td></tr><tr><td rowspan="1" colspan="1">GD18</td><td rowspan="1" colspan="1">Nanao island</td><td rowspan="1" colspan="1">09.01.2018</td><td rowspan="1" colspan="1"><italic><tp:taxon-name><tp:taxon-name-part taxon-name-part-type="genus" reg="Gracilaria">Gracilaria</tp:taxon-name-part> <tp:taxon-name-part taxon-name-part-type="species" reg="lichenoides">lichenoides</tp:taxon-name-part></tp:taxon-name></italic> in brackish pond</td><td rowspan="1" colspan="1">
                  <named-content xmlns:xlink="http://www.w3.org/1999/xlink" content-type="dwc:verbatimCoordinates" xlink:type="simple">
                    <named-content content-type="geo-json" specific-use="{&#34;type&#34;:&#34;Point&#34;,&#34;coordinates&#34;:[117.125375,23.455036]}" id="NCID0EVNBG" xlink:type="simple">23°27‘18.13“N, 117°7'31.35"E</named-content>
                  </named-content>
                </td><td rowspan="1" colspan="1">170</td></tr><tr><td rowspan="1" colspan="1">GD19</td><td rowspan="1" colspan="1">Nanao island</td><td rowspan="1" colspan="1">22.04.2018</td><td rowspan="1" colspan="1">Lotic water</td><td rowspan="1" colspan="1">
                  <named-content xmlns:xlink="http://www.w3.org/1999/xlink" content-type="dwc:verbatimCoordinates" xlink:type="simple">
                    <named-content content-type="geo-json" specific-use="{&#34;type&#34;:&#34;Point&#34;,&#34;coordinates&#34;:[117.089706,23.443969]}" id="NCID0EROBG" xlink:type="simple">23°26'38.29"N, 117°05'22.94"E</named-content>
                  </named-content>
                </td><td rowspan="1" colspan="1">124</td></tr><tr><td rowspan="1" colspan="1">GD20</td><td rowspan="1" colspan="1">Qingyuan</td><td rowspan="1" colspan="1">12.05.2018</td><td rowspan="1" colspan="1">Moss on concrete</td><td rowspan="1" colspan="1">
                  <named-content xmlns:xlink="http://www.w3.org/1999/xlink" content-type="dwc:verbatimCoordinates" xlink:type="simple">
                    <named-content content-type="geo-json" specific-use="{&#34;type&#34;:&#34;Point&#34;,&#34;coordinates&#34;:[112.599172,24.612981]}" id="NCID0ENPBG" xlink:type="simple">24°36'46.73"N, 112°35'57.02"E</named-content>
                  </named-content>
                </td><td rowspan="1" colspan="1">237</td></tr><tr><td rowspan="1" colspan="1">GD21</td><td rowspan="1" colspan="1">Qingyuan</td><td rowspan="1" colspan="1">12.05.2018</td><td rowspan="1" colspan="1">Moss on concrete</td><td rowspan="1" colspan="1">
                  <named-content xmlns:xlink="http://www.w3.org/1999/xlink" content-type="dwc:verbatimCoordinates" xlink:type="simple">
                    <named-content content-type="geo-json" specific-use="{&#34;type&#34;:&#34;Point&#34;,&#34;coordinates&#34;:[112.597253,24.611311]}" id="NCID0EJQBG" xlink:type="simple">24°36'40.72"N, 112°35'50.11"E</named-content>
                  </named-content>
                </td><td rowspan="1" colspan="1">143</td></tr><tr><td rowspan="1" colspan="1">GD22</td><td rowspan="1" colspan="1">Qingyuan</td><td rowspan="1" colspan="1">12.05.2018</td><td rowspan="1" colspan="1">Moss on soil</td><td rowspan="1" colspan="1">
                  <named-content xmlns:xlink="http://www.w3.org/1999/xlink" content-type="dwc:verbatimCoordinates" xlink:type="simple">
                    <named-content content-type="geo-json" specific-use="{&#34;type&#34;:&#34;Point&#34;,&#34;coordinates&#34;:[112.602572,24.611233]}" id="NCID0EFRBG" xlink:type="simple">24°36'40.44"N, 112°36'9.26"E</named-content>
                  </named-content>
                </td><td rowspan="1" colspan="1">142</td></tr><tr><td rowspan="1" colspan="1">GD23</td><td rowspan="1" colspan="1">Qingyuan</td><td rowspan="1" colspan="1">12.05.2018</td><td rowspan="1" colspan="1">Moss on bark</td><td rowspan="1" colspan="1">
                  <named-content xmlns:xlink="http://www.w3.org/1999/xlink" content-type="dwc:verbatimCoordinates" xlink:type="simple">
                    <named-content content-type="geo-json" specific-use="{&#34;type&#34;:&#34;Point&#34;,&#34;coordinates&#34;:[112.602572,24.611469]}" id="NCID0EBSBG" xlink:type="simple">24°36'41.29"N, 112°36'9.26"E</named-content>
                  </named-content>
                </td><td rowspan="1" colspan="1">175</td></tr><tr><td rowspan="1" colspan="1">GD24</td><td rowspan="1" colspan="1">Qiao island</td><td rowspan="1" colspan="1">29.10.2017</td><td rowspan="1" colspan="1">Bottom of brackish pool in mangrove</td><td rowspan="1" colspan="1">
                  <named-content xmlns:xlink="http://www.w3.org/1999/xlink" content-type="dwc:verbatimCoordinates" xlink:type="simple">
                    <named-content content-type="geo-json" specific-use="{&#34;type&#34;:&#34;Point&#34;,&#34;coordinates&#34;:[117.100997,23.459003]}" id="NCID0E4SBG" xlink:type="simple">23°27'32.41"N, 117°06'3.59"E</named-content>
                  </named-content>
                </td><td rowspan="1" colspan="1">53</td></tr><tr><td rowspan="1" colspan="1">GD25</td><td rowspan="1" colspan="1">Nanao island</td><td rowspan="1" colspan="1">18.11.2018</td><td rowspan="1" colspan="1">Leaf litter</td><td rowspan="1" colspan="1">
                  <named-content xmlns:xlink="http://www.w3.org/1999/xlink" content-type="dwc:verbatimCoordinates" xlink:type="simple">
                    <named-content content-type="geo-json" specific-use="{&#34;type&#34;:&#34;Point&#34;,&#34;coordinates&#34;:[113.630981,22.428458]}" id="NCID0EZTBG" xlink:type="simple">22°25'42.45"N, 113°37'51.53"E</named-content>
                  </named-content>
                </td><td rowspan="1" colspan="1">137</td></tr><tr><td rowspan="1" colspan="1">GD26</td><td rowspan="1" colspan="1">Nanao island</td><td rowspan="1" colspan="1">18.11.2018</td><td rowspan="1" colspan="1">Leaf litter</td><td rowspan="1" colspan="1">
                  <named-content xmlns:xlink="http://www.w3.org/1999/xlink" content-type="dwc:verbatimCoordinates" xlink:type="simple">
                    <named-content content-type="geo-json" specific-use="{&#34;type&#34;:&#34;Point&#34;,&#34;coordinates&#34;:[117.125375,23.455036]}" id="NCID0EVUBG" xlink:type="simple">23°27‘18.13“N, 117°7'31.35"E</named-content>
                  </named-content>
                </td><td rowspan="1" colspan="1">9</td></tr><tr><td rowspan="1" colspan="1">GS1</td><td rowspan="1" colspan="1">Lanzhou</td><td rowspan="1" colspan="1">07.06.2018</td><td rowspan="1" colspan="1">Wet moss near pond</td><td rowspan="1" colspan="1">
                  <named-content xmlns:xlink="http://www.w3.org/1999/xlink" content-type="dwc:verbatimCoordinates" xlink:type="simple">
                    <named-content content-type="geo-json" specific-use="{&#34;type&#34;:&#34;Point&#34;,&#34;coordinates&#34;:[103.694772,36.140433]}" id="NCID0ERVBG" xlink:type="simple">36°08'25.56"N, 103°41'41.18"E</named-content>
                  </named-content>
                </td><td rowspan="1" colspan="1">1615</td></tr><tr><td rowspan="1" colspan="1">GZ1</td><td rowspan="1" colspan="1">Guiyang</td><td rowspan="1" colspan="1">24.08.2017</td><td rowspan="1" colspan="1">Moss on rock</td><td rowspan="1" colspan="1">
                  <named-content xmlns:xlink="http://www.w3.org/1999/xlink" content-type="dwc:verbatimCoordinates" xlink:type="simple">
                    <named-content content-type="geo-json" specific-use="{&#34;type&#34;:&#34;Point&#34;,&#34;coordinates&#34;:[106.686219,26.600486]}" id="NCID0ENWBG" xlink:type="simple">26°36'1.75"N, 106°41'10.39"E</named-content>
                  </named-content>
                </td><td rowspan="1" colspan="1">1213</td></tr><tr><td rowspan="1" colspan="1">GZ2</td><td rowspan="1" colspan="1">Guiyang</td><td rowspan="1" colspan="1">24.08.2017</td><td rowspan="1" colspan="1">Moss on rock</td><td rowspan="1" colspan="1">
                  <named-content xmlns:xlink="http://www.w3.org/1999/xlink" content-type="dwc:verbatimCoordinates" xlink:type="simple">
                    <named-content content-type="geo-json" specific-use="{&#34;type&#34;:&#34;Point&#34;,&#34;coordinates&#34;:[105.882192,26.097983]}" id="NCID0EJXBG" xlink:type="simple">26°05'52.74"N, 105°52'55.89"E</named-content>
                  </named-content>
                </td><td rowspan="1" colspan="1">1170</td></tr><tr><td rowspan="1" colspan="1">HN1</td><td rowspan="1" colspan="1">Changde</td><td rowspan="1" colspan="1">20.06.2017</td><td rowspan="1" colspan="1">Moss on rock</td><td rowspan="1" colspan="1">
                  <named-content xmlns:xlink="http://www.w3.org/1999/xlink" content-type="dwc:verbatimCoordinates" xlink:type="simple">
                    <named-content content-type="geo-json" specific-use="{&#34;type&#34;:&#34;Point&#34;,&#34;coordinates&#34;:[111.670278,29.052778]}" id="NCID0EFYBG" xlink:type="simple">29°3'10.0"N, 111°40'13"E</named-content>
                  </named-content>
                </td><td rowspan="1" colspan="1">31</td></tr><tr><td rowspan="1" colspan="1">HN2</td><td rowspan="1" colspan="1">Changde</td><td rowspan="1" colspan="1">15.09.2017</td><td rowspan="1" colspan="1">Moss on rock</td><td rowspan="1" colspan="1">
                  <named-content xmlns:xlink="http://www.w3.org/1999/xlink" content-type="dwc:verbatimCoordinates" xlink:type="simple">
                    <named-content content-type="geo-json" specific-use="{&#34;type&#34;:&#34;Point&#34;,&#34;coordinates&#34;:[111.670278,29.052778]}" id="NCID0EBZBG" xlink:type="simple">29°3'10.0"N, 111°40'13"E</named-content>
                  </named-content>
                </td><td rowspan="1" colspan="1">31</td></tr><tr><td rowspan="1" colspan="1">HN3</td><td rowspan="1" colspan="1">Changde</td><td rowspan="1" colspan="1">11.12.2017</td><td rowspan="1" colspan="1">Moss on rock</td><td rowspan="1" colspan="1">
                  <named-content xmlns:xlink="http://www.w3.org/1999/xlink" content-type="dwc:verbatimCoordinates" xlink:type="simple">
                    <named-content content-type="geo-json" specific-use="{&#34;type&#34;:&#34;Point&#34;,&#34;coordinates&#34;:[111.670278,29.052778]}" id="NCID0E4ZBG" xlink:type="simple">29°3'10.0"N, 111°40'13"E</named-content>
                  </named-content>
                </td><td rowspan="1" colspan="1">31</td></tr><tr><td rowspan="1" colspan="1">HN4</td><td rowspan="1" colspan="1">Changde</td><td rowspan="1" colspan="1">12.03.2018</td><td rowspan="1" colspan="1">Moss on rock</td><td rowspan="1" colspan="1">
                  <named-content xmlns:xlink="http://www.w3.org/1999/xlink" content-type="dwc:verbatimCoordinates" xlink:type="simple">
                    <named-content content-type="geo-json" specific-use="{&#34;type&#34;:&#34;Point&#34;,&#34;coordinates&#34;:[111.670278,29.052778]}" id="NCID0EZ1BG" xlink:type="simple">29°3'10.0"N, 111°40'13"E</named-content>
                  </named-content>
                </td><td rowspan="1" colspan="1">31</td></tr><tr><td rowspan="1" colspan="1">HN5</td><td rowspan="1" colspan="1">Changde</td><td rowspan="1" colspan="1">11.12.2017</td><td rowspan="1" colspan="1">Aquatic plant</td><td rowspan="1" colspan="1">
                  <named-content xmlns:xlink="http://www.w3.org/1999/xlink" content-type="dwc:verbatimCoordinates" xlink:type="simple">
                    <named-content content-type="geo-json" specific-use="{&#34;type&#34;:&#34;Point&#34;,&#34;coordinates&#34;:[111.709264,29.039858]}" id="NCID0EV2BG" xlink:type="simple">29°02'23.49"N, 111°42'33.35"E</named-content>
                  </named-content>
                </td><td rowspan="1" colspan="1">35</td></tr><tr><td rowspan="1" colspan="1">HN6</td><td rowspan="1" colspan="1">Changde</td><td rowspan="1" colspan="1">12.12.2017</td><td rowspan="1" colspan="1"><italic><tp:taxon-name><tp:taxon-name-part taxon-name-part-type="genus" reg="Lemna">Lemna</tp:taxon-name-part> <tp:taxon-name-part taxon-name-part-type="species" reg="minor">minor</tp:taxon-name-part></tp:taxon-name></italic> in river</td><td rowspan="1" colspan="1">
                  <named-content xmlns:xlink="http://www.w3.org/1999/xlink" content-type="dwc:verbatimCoordinates" xlink:type="simple">
                    <named-content content-type="geo-json" specific-use="{&#34;type&#34;:&#34;Point&#34;,&#34;coordinates&#34;:[111.663611,29.122222]}" id="NCID0E43BG" xlink:type="simple">29°7'20.0"N, 111°39'49"E</named-content>
                  </named-content>
                </td><td rowspan="1" colspan="1">57</td></tr><tr><td rowspan="1" colspan="1">HN7</td><td rowspan="1" colspan="1">Changde</td><td rowspan="1" colspan="1">15.09.2017</td><td rowspan="1" colspan="1">Water sample from a pond</td><td rowspan="1" colspan="1">
                  <named-content xmlns:xlink="http://www.w3.org/1999/xlink" content-type="dwc:verbatimCoordinates" xlink:type="simple">
                    <named-content content-type="geo-json" specific-use="{&#34;type&#34;:&#34;Point&#34;,&#34;coordinates&#34;:[111.670278,29.052778]}" id="NCID0EZ4BG" xlink:type="simple">29°3'10"N, 111°40'13.0"E</named-content>
                  </named-content>
                </td><td rowspan="1" colspan="1">30</td></tr><tr><td rowspan="1" colspan="1">HN8</td><td rowspan="1" colspan="1">Changde</td><td rowspan="1" colspan="1">12.03.2018</td><td rowspan="1" colspan="1">Moss on soil</td><td rowspan="1" colspan="1">
                  <named-content xmlns:xlink="http://www.w3.org/1999/xlink" content-type="dwc:verbatimCoordinates" xlink:type="simple">
                    <named-content content-type="geo-json" specific-use="{&#34;type&#34;:&#34;Point&#34;,&#34;coordinates&#34;:[111.670192,29.053828]}" id="NCID0EV5BG" xlink:type="simple">29°03'13.78"N, 111°40'12.69"E</named-content>
                  </named-content>
                </td><td rowspan="1" colspan="1">31</td></tr><tr><td rowspan="1" colspan="1">HN9</td><td rowspan="1" colspan="1">Changde</td><td rowspan="1" colspan="1">11.12.2017</td><td rowspan="1" colspan="1">Lotus pond</td><td rowspan="1" colspan="1">
                  <named-content xmlns:xlink="http://www.w3.org/1999/xlink" content-type="dwc:verbatimCoordinates" xlink:type="simple">
                    <named-content content-type="geo-json" specific-use="{&#34;type&#34;:&#34;Point&#34;,&#34;coordinates&#34;:[111.666092,29.051022]}" id="NCID0ER6BG" xlink:type="simple">29°03'3.68"N, 111°39'57.93"E</named-content>
                  </named-content>
                </td><td rowspan="1" colspan="1">35</td></tr><tr><td rowspan="1" colspan="1">JS1</td><td rowspan="1" colspan="1">Nanjing</td><td rowspan="1" colspan="1">15.08.2018</td><td rowspan="1" colspan="1">Bamboo leaf litter</td><td rowspan="1" colspan="1">
                  <named-content xmlns:xlink="http://www.w3.org/1999/xlink" content-type="dwc:verbatimCoordinates" xlink:type="simple">
                    <named-content content-type="geo-json" specific-use="{&#34;type&#34;:&#34;Point&#34;,&#34;coordinates&#34;:[118.757631,32.057953]}" id="NCID0EOAAI" xlink:type="simple">32°3'28.63"N, 118°45'27.47"E</named-content>
                  </named-content>
                </td><td rowspan="1" colspan="1">39</td></tr><tr><td rowspan="1" colspan="1">JS2</td><td rowspan="1" colspan="1">Nanjing</td><td rowspan="1" colspan="1">15.08.2018</td><td rowspan="1" colspan="1">Moss with leaf litter</td><td rowspan="1" colspan="1">
                  <named-content xmlns:xlink="http://www.w3.org/1999/xlink" content-type="dwc:verbatimCoordinates" xlink:type="simple">
                    <named-content content-type="geo-json" specific-use="{&#34;type&#34;:&#34;Point&#34;,&#34;coordinates&#34;:[118.756811,32.057831]}" id="NCID0EKBAI" xlink:type="simple">32°3'28.19"N, 118°45'24.52"E</named-content>
                  </named-content>
                </td><td rowspan="1" colspan="1">34</td></tr><tr><td rowspan="1" colspan="1">NX1</td><td rowspan="1" colspan="1">Yinchuan</td><td rowspan="1" colspan="1">02.07.2018</td><td rowspan="1" colspan="1">Moss from dessert (32 °C of soil surface)</td><td rowspan="1" colspan="1">
                  <named-content xmlns:xlink="http://www.w3.org/1999/xlink" content-type="dwc:verbatimCoordinates" xlink:type="simple">
                    <named-content content-type="geo-json" specific-use="{&#34;type&#34;:&#34;Point&#34;,&#34;coordinates&#34;:[106.533436,38.562606]}" id="NCID0EGCAI" xlink:type="simple">38°33'45.38"N, 106°32'0.37"E</named-content>
                  </named-content>
                </td><td rowspan="1" colspan="1">1128</td></tr><tr><td rowspan="1" colspan="1">NX2</td><td rowspan="1" colspan="1">Yinchuan</td><td rowspan="1" colspan="1">01.07.2018</td><td rowspan="1" colspan="1">Extremely dry <italic><tp:taxon-name><tp:taxon-name-part taxon-name-part-type="genus" reg="Juniperus">Juniperus</tp:taxon-name-part></tp:taxon-name></italic> litter</td><td rowspan="1" colspan="1">
                  <named-content xmlns:xlink="http://www.w3.org/1999/xlink" content-type="dwc:verbatimCoordinates" xlink:type="simple">
                    <named-content content-type="geo-json" specific-use="{&#34;type&#34;:&#34;Point&#34;,&#34;coordinates&#34;:[106.200278,38.489444]}" id="NCID0EKDAI" xlink:type="simple">38°29'22"N, 106°12'1"E</named-content>
                  </named-content>
                </td><td rowspan="1" colspan="1">1109</td></tr><tr><td rowspan="1" colspan="1">QH1</td><td rowspan="1" colspan="1">Qinghai lake</td><td rowspan="1" colspan="1">09.06.2018</td><td rowspan="1" colspan="1">Wet moss on bark</td><td rowspan="1" colspan="1">
                  <named-content xmlns:xlink="http://www.w3.org/1999/xlink" content-type="dwc:verbatimCoordinates" xlink:type="simple">
                    <named-content content-type="geo-json" specific-use="{&#34;type&#34;:&#34;Point&#34;,&#34;coordinates&#34;:[101.105275,36.796142]}" id="NCID0EGEAI" xlink:type="simple">36°47'46.11"N, 101°06'18.99"E</named-content>
                  </named-content>
                </td><td rowspan="1" colspan="1">2850</td></tr><tr><td rowspan="1" colspan="1">SC1</td><td rowspan="1" colspan="1">Wawu mountain</td><td rowspan="1" colspan="1">23.08.2017</td><td rowspan="1" colspan="1">Wet moss on bark</td><td rowspan="1" colspan="1">
                  <named-content xmlns:xlink="http://www.w3.org/1999/xlink" content-type="dwc:verbatimCoordinates" xlink:type="simple">
                    <named-content content-type="geo-json" specific-use="{&#34;type&#34;:&#34;Point&#34;,&#34;coordinates&#34;:[102.948311,29.670906]}" id="NCID0ECFAI" xlink:type="simple">29°40'15.26"N, 102°56'53.92"E</named-content>
                  </named-content>
                </td><td rowspan="1" colspan="1">2105</td></tr><tr><td rowspan="1" colspan="1">SC2</td><td rowspan="1" colspan="1">Wawu mountain</td><td rowspan="1" colspan="1">23.08.2017</td><td rowspan="1" colspan="1">Wet moss on bark</td><td rowspan="1" colspan="1">
                  <named-content xmlns:xlink="http://www.w3.org/1999/xlink" content-type="dwc:verbatimCoordinates" xlink:type="simple">
                    <named-content content-type="geo-json" specific-use="{&#34;type&#34;:&#34;Point&#34;,&#34;coordinates&#34;:[102.948311,29.669544]}" id="NCID0E5FAI" xlink:type="simple">29°40'10.36"N, 102°56'53.92"E</named-content>
                  </named-content>
                </td><td rowspan="1" colspan="1">2105</td></tr><tr><td rowspan="1" colspan="1">SC3</td><td rowspan="1" colspan="1">Wawu mountain</td><td rowspan="1" colspan="1">23.08.2017</td><td rowspan="1" colspan="1">Wet moss on bark</td><td rowspan="1" colspan="1">
                  <named-content xmlns:xlink="http://www.w3.org/1999/xlink" content-type="dwc:verbatimCoordinates" xlink:type="simple">
                    <named-content content-type="geo-json" specific-use="{&#34;type&#34;:&#34;Point&#34;,&#34;coordinates&#34;:[102.948311,29.669544]}" id="NCID0E1GAI" xlink:type="simple">29°40'10.36"N, 102°56'53.92"E</named-content>
                  </named-content>
                </td><td rowspan="1" colspan="1">2100</td></tr><tr><td rowspan="1" colspan="1">SH1</td><td rowspan="1" colspan="1">Chongming island</td><td rowspan="1" colspan="1">29.12.2017</td><td rowspan="1" colspan="1">Aquatic plants in brackish water</td><td rowspan="1" colspan="1">
                  <named-content xmlns:xlink="http://www.w3.org/1999/xlink" content-type="dwc:verbatimCoordinates" xlink:type="simple">
                    <named-content content-type="geo-json" specific-use="{&#34;type&#34;:&#34;Point&#34;,&#34;coordinates&#34;:[121.934528,31.519306]}" id="NCID0EWHAI" xlink:type="simple">31°31'9.5"N, 121°56'4.3"E</named-content>
                  </named-content>
                </td><td rowspan="1" colspan="1">3</td></tr><tr><td rowspan="1" colspan="1">SH2</td><td rowspan="1" colspan="1">Chongming island</td><td rowspan="1" colspan="1">29.12.2017</td><td rowspan="1" colspan="1">Moss on soil in brackish marsh</td><td rowspan="1" colspan="1">
                  <named-content xmlns:xlink="http://www.w3.org/1999/xlink" content-type="dwc:verbatimCoordinates" xlink:type="simple">
                    <named-content content-type="geo-json" specific-use="{&#34;type&#34;:&#34;Point&#34;,&#34;coordinates&#34;:[121.922417,31.498333]}" id="NCID0ESIAI" xlink:type="simple">31°29'54"N, 121°55'20.7"E</named-content>
                  </named-content>
                </td><td rowspan="1" colspan="1">3</td></tr><tr><td rowspan="1" colspan="1">SH3</td><td rowspan="1" colspan="1">Chongming island</td><td rowspan="1" colspan="1">29.12.2017</td><td rowspan="1" colspan="1">Reed root in brackish water</td><td rowspan="1" colspan="1">
                  <named-content xmlns:xlink="http://www.w3.org/1999/xlink" content-type="dwc:verbatimCoordinates" xlink:type="simple">
                    <named-content content-type="geo-json" specific-use="{&#34;type&#34;:&#34;Point&#34;,&#34;coordinates&#34;:[121.957750,31.512194]}" id="NCID0EOJAI" xlink:type="simple">31°30'43.9"N, 121°57'27.9"E</named-content>
                  </named-content>
                </td><td rowspan="1" colspan="1">3</td></tr><tr><td rowspan="1" colspan="1">SH4</td><td rowspan="1" colspan="1">Chongming island</td><td rowspan="1" colspan="1">29.12.2017</td><td rowspan="1" colspan="1">Aquatic plants in brackish water</td><td rowspan="1" colspan="1">
                  <named-content xmlns:xlink="http://www.w3.org/1999/xlink" content-type="dwc:verbatimCoordinates" xlink:type="simple">
                    <named-content content-type="geo-json" specific-use="{&#34;type&#34;:&#34;Point&#34;,&#34;coordinates&#34;:[121.917528,31.517472]}" id="NCID0EKKAI" xlink:type="simple">31°31'2.9"N, 121°55'3.1"E</named-content>
                  </named-content>
                </td><td rowspan="1" colspan="1">2</td></tr><tr><td rowspan="1" colspan="1">YN1</td><td rowspan="1" colspan="1">Kunming</td><td rowspan="1" colspan="1">01.06.2018</td><td rowspan="1" colspan="1">Moss on concrete</td><td rowspan="1" colspan="1">
                  <named-content xmlns:xlink="http://www.w3.org/1999/xlink" content-type="dwc:verbatimCoordinates" xlink:type="simple">
                    <named-content content-type="geo-json" specific-use="{&#34;type&#34;:&#34;Point&#34;,&#34;coordinates&#34;:[102.702389,25.055694]}" id="NCID0EGLAI" xlink:type="simple">25°3'20.5"N, 102°42'8.6"E</named-content>
                  </named-content>
                </td><td rowspan="1" colspan="1">1889</td></tr><tr><td rowspan="1" colspan="1">YN2</td><td rowspan="1" colspan="1">Kunming</td><td rowspan="1" colspan="1">01.06.2018</td><td rowspan="1" colspan="1">Moss on soil</td><td rowspan="1" colspan="1">
                  <named-content xmlns:xlink="http://www.w3.org/1999/xlink" content-type="dwc:verbatimCoordinates" xlink:type="simple">
                    <named-content content-type="geo-json" specific-use="{&#34;type&#34;:&#34;Point&#34;,&#34;coordinates&#34;:[102.701417,25.050611]}" id="NCID0ECMAI" xlink:type="simple">25°3‘2.2"N, 102°42'5.1"E</named-content>
                  </named-content>
                </td><td rowspan="1" colspan="1">1908</td></tr><tr><td rowspan="1" colspan="1">YN3</td><td rowspan="1" colspan="1">Kunming</td><td rowspan="1" colspan="1">01.06.2018</td><td rowspan="1" colspan="1">Moss on concrete</td><td rowspan="1" colspan="1">
                  <named-content xmlns:xlink="http://www.w3.org/1999/xlink" content-type="dwc:verbatimCoordinates" xlink:type="simple">
                    <named-content content-type="geo-json" specific-use="{&#34;type&#34;:&#34;Point&#34;,&#34;coordinates&#34;:[102.701503,25.051694]}" id="NCID0E5MAI" xlink:type="simple">25°3‘6.1"N, 102°42'5.41"E</named-content>
                  </named-content>
                </td><td rowspan="1" colspan="1">1900</td></tr><tr><td rowspan="1" colspan="1">YN4</td><td rowspan="1" colspan="1">Kunming</td><td rowspan="1" colspan="1">01.06.2018</td><td rowspan="1" colspan="1">Lichens on bark</td><td rowspan="1" colspan="1">
                  <named-content xmlns:xlink="http://www.w3.org/1999/xlink" content-type="dwc:verbatimCoordinates" xlink:type="simple">
                    <named-content content-type="geo-json" specific-use="{&#34;type&#34;:&#34;Point&#34;,&#34;coordinates&#34;:[102.661278,25.133389]}" id="NCID0E1NAI" xlink:type="simple">25°8'0.2"N, 102°39'40.6"E</named-content>
                  </named-content>
                </td><td rowspan="1" colspan="1">1900</td></tr><tr><td rowspan="1" colspan="1">YN5</td><td rowspan="1" colspan="1">Kunming</td><td rowspan="1" colspan="1">01.06.2018</td><td rowspan="1" colspan="1">Moss on rock</td><td rowspan="1" colspan="1">
                  <named-content xmlns:xlink="http://www.w3.org/1999/xlink" content-type="dwc:verbatimCoordinates" xlink:type="simple">
                    <named-content content-type="geo-json" specific-use="{&#34;type&#34;:&#34;Point&#34;,&#34;coordinates&#34;:[102.659722,24.966500]}" id="NCID0EWOAI" xlink:type="simple">24°57'59.4"N, 102°39'35"E</named-content>
                  </named-content>
                </td><td rowspan="1" colspan="1">1888</td></tr><tr><td rowspan="1" colspan="1">YN6</td><td rowspan="1" colspan="1">Kunming</td><td rowspan="1" colspan="1">11.10.2018</td><td rowspan="1" colspan="1">Lichens on rock</td><td rowspan="1" colspan="1">
                  <named-content xmlns:xlink="http://www.w3.org/1999/xlink" content-type="dwc:verbatimCoordinates" xlink:type="simple">
                    <named-content content-type="geo-json" specific-use="{&#34;type&#34;:&#34;Point&#34;,&#34;coordinates&#34;:[102.629056,24.963639]}" id="NCID0ESPAI" xlink:type="simple">24°57'49.1"N, 102°37'44.6"E</named-content>
                  </named-content>
                </td><td rowspan="1" colspan="1">2150</td></tr><tr><td rowspan="1" colspan="1">YN7</td><td rowspan="1" colspan="1">Kunming</td><td rowspan="1" colspan="1">11.10.2018</td><td rowspan="1" colspan="1">Leaf litter</td><td rowspan="1" colspan="1">
                  <named-content xmlns:xlink="http://www.w3.org/1999/xlink" content-type="dwc:verbatimCoordinates" xlink:type="simple">
                    <named-content content-type="geo-json" specific-use="{&#34;type&#34;:&#34;Point&#34;,&#34;coordinates&#34;:[102.629056,24.964778]}" id="NCID0EOQAI" xlink:type="simple">24°57'53.2"N, 102°37'44.6"E</named-content>
                  </named-content>
                </td><td rowspan="1" colspan="1">2143</td></tr><tr><td rowspan="1" colspan="1">YN8</td><td rowspan="1" colspan="1">Kunming</td><td rowspan="1" colspan="1">11.10.2018</td><td rowspan="1" colspan="1">Dew on leaves</td><td rowspan="1" colspan="1">
                  <named-content xmlns:xlink="http://www.w3.org/1999/xlink" content-type="dwc:verbatimCoordinates" xlink:type="simple">
                    <named-content content-type="geo-json" specific-use="{&#34;type&#34;:&#34;Point&#34;,&#34;coordinates&#34;:[102.628972,24.965417]}" id="NCID0EKRAI" xlink:type="simple">24°57'55.5"N, 102°37'44.3"E</named-content>
                  </named-content>
                </td><td rowspan="1" colspan="1">2136</td></tr><tr><td rowspan="1" colspan="1">ZJ1</td><td rowspan="1" colspan="1">Hangzhou</td><td rowspan="1" colspan="1">19.11.2017</td><td rowspan="1" colspan="1">Dry moss on <italic><tp:taxon-name><tp:taxon-name-part taxon-name-part-type="genus" reg="Torreya">Torreya</tp:taxon-name-part> <tp:taxon-name-part taxon-name-part-type="species" reg="grandis">grandis</tp:taxon-name-part></tp:taxon-name></italic>’ bark</td><td rowspan="1" colspan="1">
                  <named-content xmlns:xlink="http://www.w3.org/1999/xlink" content-type="dwc:verbatimCoordinates" xlink:type="simple">
                    <named-content content-type="geo-json" specific-use="{&#34;type&#34;:&#34;Point&#34;,&#34;coordinates&#34;:[119.574444,30.361667]}" id="NCID0ESSAI" xlink:type="simple">30°21'42.0"N, 119°34'28"E</named-content>
                  </named-content>
                </td><td rowspan="1" colspan="1">305</td></tr><tr><td rowspan="1" colspan="1">ZJ2</td><td rowspan="1" colspan="1">Ningbo</td><td rowspan="1" colspan="1">03.11.2018</td><td rowspan="1" colspan="1">Bamboo leaf litter,</td><td rowspan="1" colspan="1">
                  <named-content xmlns:xlink="http://www.w3.org/1999/xlink" content-type="dwc:verbatimCoordinates" xlink:type="simple">
                    <named-content content-type="geo-json" specific-use="{&#34;type&#34;:&#34;Point&#34;,&#34;coordinates&#34;:[121.554319,29.877861]}" id="NCID0EOTAI" xlink:type="simple">29°52'40.3"N, 121°33'15.55"E</named-content>
                  </named-content>
                </td><td rowspan="1" colspan="1">37</td></tr><tr><td rowspan="1" colspan="1">ZJ3</td><td rowspan="1" colspan="1">Zhoushan</td><td rowspan="1" colspan="1">03.11.2018</td><td rowspan="1" colspan="1">Leaf litter</td><td rowspan="1" colspan="1">–</td><td rowspan="1" colspan="1">–</td></tr></tbody></table><table-wrap-foot><fn><p>GPS coordinates based on WGS84 system. Abbreviation: <abbrev xmlns:xlink="http://www.w3.org/1999/xlink" xlink:title="Guangdong" id="ABBRID0ENUAI" xlink:type="simple">GD</abbrev>: Guangdong; <abbrev xmlns:xlink="http://www.w3.org/1999/xlink" xlink:title="Gansu" id="ABBRID0ERUAI" xlink:type="simple">GS</abbrev>: Gansu; <abbrev xmlns:xlink="http://www.w3.org/1999/xlink" xlink:title="Guizhou" id="ABBRID0EVUAI" xlink:type="simple">GZ</abbrev>: Guizhou; <abbrev xmlns:xlink="http://www.w3.org/1999/xlink" xlink:title="Hunan" id="ABBRID0EZUAI" xlink:type="simple">HN</abbrev>: Hunan; <abbrev xmlns:xlink="http://www.w3.org/1999/xlink" xlink:title="Jiangsu" id="ABBRID0E4UAI" xlink:type="simple">JS</abbrev>: Jiangsu; <abbrev xmlns:xlink="http://www.w3.org/1999/xlink" xlink:title="Ningxia" id="ABBRID0EBVAI" xlink:type="simple">NX</abbrev>: Ningxia; <abbrev xmlns:xlink="http://www.w3.org/1999/xlink" xlink:title="Qinghai" id="ABBRID0EFVAI" xlink:type="simple">QH</abbrev>: Qinghai; <abbrev xmlns:xlink="http://www.w3.org/1999/xlink" xlink:title="Sichuan" id="ABBRID0EJVAI" xlink:type="simple">SC</abbrev>: Sichuan; <abbrev xmlns:xlink="http://www.w3.org/1999/xlink" xlink:title="Shanghai" id="ABBRID0ENVAI" xlink:type="simple">SH</abbrev>: Shanghai; <abbrev xmlns:xlink="http://www.w3.org/1999/xlink" xlink:title="Xinjiang" id="ABBRID0ERVAI" xlink:type="simple">XJ</abbrev>: Xinjiang; <abbrev xmlns:xlink="http://www.w3.org/1999/xlink" xlink:title="Yunnan" id="ABBRID0EVVAI" xlink:type="simple">YN</abbrev>: Yunnan; <abbrev xmlns:xlink="http://www.w3.org/1999/xlink" xlink:title="Zhejiang" id="ABBRID0EZVAI" xlink:type="simple">ZJ</abbrev>: Zhejiang.</p></fn></table-wrap-foot></table-wrap></tp:treatment-sec><ref-list><ref id="B38"><mixed-citation xmlns:xlink="http://www.w3.org/1999/xlink" xlink:type="simple"><person-group><name name-style="western"><surname>Segers</surname><given-names>H</given-names></name></person-group> (<year>2007</year>) <article-title>Annotated checklist of the rotifers (Phylum <tp:taxon-name><tp:taxon-name-part taxon-name-part-type="phylum">Rotifera</tp:taxon-name-part></tp:taxon-name>), with notes on nomenclature, taxonomy and distribution.</article-title><source>Zootaxa</source><volume>1564</volume>: <fpage>1</fpage>–<lpage>104</lpage>. <ext-link xlink:type="simple" ext-link-type="doi" xlink:href="10.11646/zootaxa.1564.1.1">https://doi.org/10.11646/zootaxa.1564.1.1</ext-link></mixed-citation></ref><ref id="B9"><mixed-citation xmlns:xlink="http://www.w3.org/1999/xlink" xlink:type="simple"><person-group><name name-style="western"><surname>Donner</surname><given-names>J</given-names></name></person-group> (<year>1949</year>) <article-title>Rotatorien der Humusböden.</article-title><source>Österreichische Zoologische Zeitschrift</source><volume>2</volume>(<issue>1</issue>): <fpage>117</fpage>–<lpage>151</lpage>.</mixed-citation></ref><ref id="B12"><mixed-citation xmlns:xlink="http://www.w3.org/1999/xlink" xlink:type="simple"><person-group><name name-style="western"><surname>Donner</surname><given-names>J</given-names></name></person-group> (<year>1970</year>) <article-title>Rotatorien aus einigen Böden und Moosen Spaniens und seiner Inseln.</article-title><source>Revue d’Écologie et de Biologie du Sol</source><volume>7</volume>: <fpage>501</fpage>–<lpage>532</lpage>.</mixed-citation></ref><ref id="B1"><mixed-citation xmlns:xlink="http://www.w3.org/1999/xlink" xlink:type="simple"><person-group><name name-style="western"><surname>Bartoš</surname><given-names>E</given-names></name></person-group> (<year>1951</year>) <article-title>The Czechoslovak Rotatoria of the order <tp:taxon-name><tp:taxon-name-part taxon-name-part-type="superfamily">Bdelloidea</tp:taxon-name-part></tp:taxon-name>. Věstník.</article-title><source>Československé Zoologické Společnosti</source><volume>15</volume>: <fpage>241</fpage>–<lpage>500</lpage>.</mixed-citation></ref><ref id="B11"><mixed-citation xmlns:xlink="http://www.w3.org/1999/xlink" xlink:type="simple"><person-group><name name-style="western"><surname>Donner</surname><given-names>J</given-names></name></person-group> (<year>1965</year>) <source>Ordnung <tp:taxon-name><tp:taxon-name-part taxon-name-part-type="superfamily">Bdelloidea</tp:taxon-name-part></tp:taxon-name> (Rotatoria, Rädertiere).</source><publisher-name>Akademie-Verlag</publisher-name>, <publisher-loc>Berlin</publisher-loc>, <size units="page">267 pp</size>.</mixed-citation></ref></ref-list></tp:taxon-treatment>
